# Supplementary material for: Tumour priming by ultrasound mechanogenetics for CAR T therapy
Source: Nat Mater. 2025 Oct 31;25(2):310–21. doi: 10.1038/s41563-025-02391-8 (PMC12867766; doi:10.1038/s41563-025-02391-8)
Supplement: Supplementary file 3 — Statistical source data. [file 41563_2025_2391_MOESM3_ESM.xlsx]

## Sheet: Supp1
Sup 1. A	Distance (um)	-120	-100	-80	-60	-40	-20	0	20	40	60	80	100	120
	Normalized Voltage (dB)	-18.4079	-14.9603	-10.493	-6.02379	-2.72729	-0.722531	0	-0.677393	-2.39603	-5.32116	-9.47181	-14.7395	-17.7858
Sup 1. B	Distance (um)	-600	-500	-400	-300	-200	-100	0	100	200	300	400	500	600
	Normalized Voltage (dB)	-17.367	-12.2923	-6.46844	-3.52619	-1.33926	-0.459394	0	-1.07301	-2.62417	-5.04028	-9.59971	-14.5366	-16.847

## Sheet: Supp2
Sup 2. B	-FUS			+FUS
	279	234	275	1911	1919	1863
Sup 2. C	Time (Sec)	n1	n2	n3	n4	n5	n6	n7	n8	n9	n10	n11	n12	n13	n14	n15	n16	n17	n18	n19	n20	n21	n22	n23
	0	1.05531	1.09034	1.10029	1.14653	1.12071	1.13674	1.22147	1.1405	1.23308	1.15458	1.14011	1.2015	1.09906	1.20976	1.15941	1.033	1.22365	1.21319	1.26432	1.23038	1.3731	1.1975	1.23767
	5	1.08588	1.13134	1.20304	1.14826	1.11886	1.11478	1.06351	1.13655	1.09295	1.21822	1.05932	1.19045	1.01175	1.06953	1.20137	1.15548	1.21774	1.08395	1.28381	1.12332	1.35327	1.23574	1.11138
	10	1.08999	1.07135	1.15558	1.14191	1.04938	1.13346	1.08859	1.06941	1.11814	1.12128	1.08097	1.20807	1.02865	1.09229	1.16862	1.01947	1.1355	1.16577	1.1063	1.24924	1.08925	1.1192	1.01903
	15	1.07852	1.06286	1.09116	1.03764	1.05625	1.07212	1.10557	1.04713	1.10687	1.04855	1.01088	1.17727	0.85901	1.10601	1.03489	1.11253	1.07939	0.965378	1.14422	1.06684	0.963929	1.09397	1.01864
	20	0.961763	1.00851	1.07838	1.02097	1.1088	0.99225	0.943726	1.03614	0.989875	1.05538	0.961194	1.20577	1.09721	1.06823	0.960164	1.0005	1.01972	1.01045	1.03973	0.96579	0.942527	1.0821	1.05575
	25	0.913581	0.927469	0.894369	0.889013	0.875731	0.970427	0.936539	0.882241	0.90292	0.956834	0.835308	0.910975	0.880769	0.928307	0.936134	1.02064	0.890488	0.941858	0.900043	1.00157	0.99375	1.04107	0.94751
	30	0.964909	0.959824	0.994211	0.986931	0.976427	1.02957	0.975084	0.950809	0.869919	0.962333	0.934443	1.12485	0.977773	0.91399	0.925501	0.912908	0.96746	1.01583	0.911446	0.979332	0.968341	0.974218	1.04307
	35	0.911861	1.00238	1.04586	0.933204	0.922473	0.86572	0.862133	0.955215	0.972068	1.01581	0.87602	0.981479	0.913582	0.941156	0.895007	1.09095	0.963284	0.884309	0.919981	0.914738	0.899114	0.942635	0.98287
	40	0.927674	1.00843	0.913191	0.972522	0.920171	1.06101	0.976895	0.95671	1.00036	0.997424	0.951647	0.896459	0.931283	1.04503	1.00821	1.00959	0.979898	0.969677	0.939165	1.02292	1.00567	0.960469	1.02332
	45	0.958509	0.979233	1.02213	1.00257	1.02194	1.00639	0.905339	0.95138	0.980252	1.01121	0.965897	0.915914	1.05738	1.05845	0.999472	1.00443	0.974657	1.00152	0.909526	0.973464	1.00218	0.974198	0.995643
	50	1.01228	0.934288	0.96292	1.05116	1.02662	0.981927	0.915293	0.953713	1.0329	0.942515	0.988725	0.869918	0.970448	1.03594	1.00397	0.938739	0.977612	0.940894	0.980865	1.05193	0.963971	0.979555	0.953933
	55	1.00344	0.989705	0.910859	0.934882	1.0475	1.05467	1.01766	1.01617	0.963694	0.973159	1.0301	0.862809	1.01733	0.950586	1.04461	0.937961	0.896465	0.950538	0.914836	1.01133	0.854687	0.932862	1.00667
	60	1.0268	0.963416	0.936611	0.982982	0.897265	0.923828	0.981328	0.997803	1.01497	0.95438	1.0479	0.861902	1.02782	0.974532	0.930067	0.993786	0.915428	1.04631	0.903013	0.968226	0.92058	0.918152	0.940411
	65	1.036	0.966919	0.971175	0.992935	0.939908	0.934239	1.00006	0.960482	1.04145	0.936886	1.05877	0.858813	0.956206	0.93569	0.939231	0.913276	0.960079	0.989015	0.974233	0.873942	0.878813	0.901289	0.855183
	70	0.97352	0.955621	0.982731	0.969684	1.00706	0.933912	1.0414	0.959431	0.892524	0.983986	1.06838	0.876591	0.943558	0.895986	0.928733	0.917385	0.932753	0.935332	0.967779	0.963734	0.990972	0.855897	0.922632
	75	0.947622	0.981072	0.946929	0.876823	0.947501	0.896855	1.06403	0.922905	0.908619	0.951319	0.992436	0.93515	1.02985	0.954014	0.880332	0.965836	0.955646	0.897054	0.891527	0.888715	0.873791	0.890234	0.928004
	80	0.959774	0.909541	0.926686	0.922744	0.964652	0.930132	0.852276	0.976191	0.932072	0.86247	0.973605	0.963769	1.05029	0.938851	0.935824	1.02466	0.931422	0.978473	0.97808	0.911595	0.950722	0.989859	1.06509
	85	0.993887	0.98602	0.893006	0.90919	0.987114	0.953823	1.04669	0.969347	0.965301	0.933481	0.987972	0.937447	1.11534	1.02298	0.973378	0.97135	0.975632	1.04684	0.913965	0.872946	0.977242	0.898876	0.910726
	90	1.09869	1.07169	0.970858	1.08006	1.01163	1.00815	1.00239	1.11787	0.98204	0.920195	1.03632	1.02087	1.03268	0.858673	1.07509	0.977513	1.00317	0.963608	1.05717	0.929983	0.998077	1.01217	0.982464
	95	1.12791	1.13528	1.10055	1.07153	0.946973	1.01969	1.05513	1.08053	0.97328	0.965917	1.05422	1.02028	1.03832	1.0474	1.02349	1.13115	1.02585	1.08142	0.986318	1.04188	0.832377	0.992482	0.907455
	100	0.75168	0.757252	0.707152	0.811839	0.615908	0.735106	0.712087	0.762795	0.848103	0.796923	0.802648	0.539131	0.800301	0.892618	0.819313	0.706096	0.848455	0.692805	0.899273	0.792624	0.827505	0.842209	0.92213
	105	0.439612	0.59854	0.43807	0.47011	0.407008	0.484256	0.478298	0.632603	0.531474	0.483453	0.406708	0.589088	0.50505	0.523013	0.597772	0.557575	0.594137	0.578663	0.560974	0.568511	0.535916	0.512632	0.52234
	110	0.473509	0.429677	0.453831	0.461262	0.425901	0.540998	0.616361	0.729464	0.488273	0.451806	0.415222	0.50725	0.562764	0.551613	0.471461	0.48977	0.578829	0.6628	0.522367	0.482661	0.458483	0.575678	0.644241
	115	0.508359	0.472508	0.453408	0.469425	0.482211	0.537973	0.64703	0.898437	0.413738	0.52719	0.459961	0.541014	0.653416	0.557459	0.729959	0.575027	0.599039	0.718803	0.551372	0.589492	0.553247	0.61416	0.755247
	120	0.654303	0.571786	0.514339	0.529618	0.527706	0.552048	1.33139	1.02695	0.58986	0.585256	0.493804	0.768051	0.859914	0.556345	0.620579	0.686483	0.624305	0.73169	0.561886	0.6311	0.618702	0.686538	0.663262
	125	0.90624	0.613143	0.496208	0.527278	0.649016	0.689592	2.90121	1.14047	0.51046	0.624995	0.593749	1.40887	2.6619	0.70905	0.859264	0.750882	0.692008	0.801876	0.574546	0.56267	0.675364	0.729736	0.858708
	130	2.1655	0.80843	0.706528	0.59276	0.655975	0.902368	3.13331	1.35447	0.638509	0.687699	0.701756	2.45548	3.61093	0.79637	1.63142	0.967285	0.915902	1.03748	0.715778	0.784307	0.900418	0.80598	0.988839
	135	2.69523	1.06727	0.526116	0.567972	1.33596	1.8754	2.83931	1.69617	0.861372	1.0606	1.10756	2.17141	2.97932	0.835047	3.62551	1.67015	1.4217	1.76876	0.787591	1.09819	1.34638	0.830082	1.31906
	140	2.30579	2.02626	0.705818	0.640637	2.82753	2.25707	2.30917	1.99519	1.16383	2.5761	2.0906	1.62416	2.10052	1.11345	3.18895	2.31145	1.98756	2.40206	0.757371	2.54783	2.55062	0.964044	2.13476
	145	1.64365	2.28319	0.863615	0.695757	2.89889	2.17315	1.86265	1.77731	1.89027	2.43262	2.26988	1.28138	1.6534	1.68015	2.53391	2.31537	2.30951	2.30157	0.847782	2.98085	2.77397	1.03224	2.54739
	150	1.24863	2.41542	1.08578	0.702304	2.36354	2.19178	1.55618	1.69881	2.16002	1.87502	2.0182	1.20467	1.43665	2.54341	1.85706	2.0538	2.68183	2.32177	0.982424	2.45981	2.69851	1.14461	2.28638
	155	0.921352	2.3609	1.05776	0.683691	1.80305	2.1786	1.45731	1.69367	1.94157	1.40772	1.60111	1.08158	1.3612	2.89145	1.28268	1.7382	2.48348	1.94515	1.47463	2.00576	2.11388	1.42573	1.88858
	160	1.08717	3.17137	1.66407	1.25644	1.75783	2.70315	1.41443	1.90682	2.23609	1.72625	1.92379	1.46854	1.99399	3.46995	1.67104	1.79518	2.70885	2.08879	2.71594	2.03917	2.38268	2.39464	2.1584
	165	1.38188	3.65883	1.71352	1.33117	1.54507	2.61223	1.65304	1.92323	1.87029	1.60777	1.56214	1.66131	2.45596	3.02165	1.40251	1.84592	2.26371	1.89529	3.47274	1.59146	2.1077	2.88742	1.94124
	170	1.27251	3.61836	1.67594	1.26571	1.42182	2.53552	1.45882	1.85285	1.69543	1.59779	1.44172	1.85706	2.3224	2.85383	1.21477	1.64897	2.11246	1.89532	3.63894	1.46723	2.08785	2.79789	1.8659
	175	1.17019	3.18842	1.52693	1.21037	1.27057	2.10628	1.21961	1.56184	1.49503	1.49667	1.20979	2.01678	2.22071	2.4964	1.13969	1.52914	1.90995	1.7178	3.23228	1.11398	1.8649	2.50052	1.92071
	180	1.05604	2.69385	1.40106	1.17474	1.10889	1.80394	1.14722	1.51867	1.31881	1.53268	1.05813	2.04547	1.99601	2.20167	1.07216	1.35282	1.70346	1.48295	2.7435	1.1117	1.7394	2.09987	1.89859
	185	0.985666	2.15905	1.21348	1.08717	1.02295	1.43056	1.01729	1.37423	1.12014	1.39566	0.922345	1.8163	1.83181	1.89068	1.02424	1.24981	1.48638	1.28189	2.2875	1.05311	1.64326	1.74984	1.83845
	190	0.957437	1.73941	1.09703	1.02566	0.891182	1.24533	1.06019	1.20027	1.02908	1.44538	0.944778	1.43556	1.59976	1.69607	0.890632	1.16679	1.39595	1.29019	1.89304	1.0203	1.50935	1.66161	1.64567
	195	0.932234	1.39966	1.05295	1.02591	0.976723	1.10223	0.945224	1.09642	1.07311	1.44165	0.920125	1.2449	1.37951	1.46269	0.848861	1.10187	1.21509	1.10857	1.60878	1.00854	1.23813	1.46815	1.38021
	200	0.868868	1.13019	1.01195	0.955055	0.836478	0.96604	0.809637	0.973504	0.930147	1.3973	0.859101	1.11731	1.15235	1.28583	0.835838	1.05195	1.15034	1.09181	1.28188	0.8497	1.07478	1.3076	1.3762
	205	0.722906	0.941536	0.831288	0.943864	0.721367	0.881326	0.797595	0.923823	0.921289	1.36941	0.780007	1.02536	0.992094	1.09598	0.850704	0.915255	1.06032	0.961471	1.07163	0.889396	0.965029	1.08444	1.1069
	210	0.733087	0.785599	0.847404	0.923521	0.672291	0.836199	0.630711	0.85857	0.914105	1.24529	0.705516	0.840334	0.830379	1.05816	0.804423	0.859105	1.01713	0.986421	0.942241	0.767072	0.82915	0.948022	1.02394
	215	0.698368	0.752259	0.726905	0.840205	0.625413	0.673581	0.681141	0.735454	0.739854	1.1203	0.688339	0.665781	0.674214	0.870849	0.677445	0.844238	0.919887	0.874183	0.766658	0.786114	0.802321	0.945579	0.867797
	220	0.622149	0.724686	0.739143	0.835585	0.66662	0.712574	0.642935	0.734099	0.801825	1.0698	0.697809	0.797566	0.685144	0.861298	0.640003	0.83721	0.853501	0.908245	0.867512	0.768591	0.952945	0.893739	0.75964
	225	0.677804	0.688144	0.705779	0.791341	0.577563	0.672877	0.596938	0.674929	0.807691	0.97397	0.637406	0.646442	0.679097	0.926416	0.685823	0.753888	0.844813	0.851003	0.683632	0.763955	0.788868	0.952568	0.677683
	230	0.643283	0.563897	0.679825	0.772443	0.636121	0.662582	0.477308	0.669992	0.684938	0.84124	0.630351	0.686568	0.715753	0.737365	0.722415	0.77388	0.830628	0.829287	0.696481	0.792741	0.932408	0.866191	0.790742
	235	0.564313	0.552388	0.592316	0.709871	0.628391	0.61349	0.513134	0.594039	0.559034	0.807514	0.548081	0.587159	0.607322	0.669251	0.572583	0.697252	0.714685	0.784533	0.659326	0.707429	0.763994	0.88037	0.609431
	240	0.66706	0.518871	0.615737	0.698437	0.534116	0.660756	0.505476	0.637128	0.696684	0.750635	0.618951	0.518941	0.585122	0.656997	0.677	0.805572	0.689129	0.778531	0.605501	0.72012	0.692438	0.87998	0.689899
	245	0.603555	0.630357	0.686851	0.743333	0.587152	0.602565	0.51555	0.575207	0.622293	0.715605	0.607786	0.593016	0.547189	0.722539	0.592539	0.728122	0.725796	0.730052	0.687662	0.629686	0.772307	0.889673	0.610282
	250	0.547146	0.540244	0.631776	0.688996	0.496816	0.615026	0.483154	0.5605	0.718341	0.713677	0.540414	0.55344	0.660582	0.738721	0.552444	0.666393	0.671463	0.757247	0.601767	0.660883	0.757583	0.760638	0.675574
	255	0.517048	0.514522	0.662423	0.697025	0.543874	0.633001	0.540505	0.585646	0.5628	0.6453	0.515122	0.711352	0.566076	0.581854	0.634738	0.748157	0.659549	0.689796	0.59488	0.636968	0.684734	0.82067	0.618917
	260	0.568424	0.557973	0.685786	0.731467	0.619182	0.663529	0.587988	0.608235	0.643928	0.713717	0.592485	0.694114	0.629385	0.57504	0.634936	0.706853	0.736746	0.7739	0.685451	0.696244	0.72805	0.773696	0.679649
	265	0.57299	0.685483	0.715426	0.765997	0.6297	0.673622	0.594438	0.649927	0.740794	0.721029	0.585593	0.648187	0.698403	0.732495	0.631561	0.695014	0.704261	0.795025	0.721301	0.731841	0.749463	0.846354	0.61446
	270	0.66984	0.526079	0.719678	0.736939	0.611029	0.667065	0.552077	0.557536	0.61617	0.672294	0.654053	0.508811	0.597115	0.622586	0.645379	0.705145	0.651562	0.782779	0.62248	0.670797	0.783633	0.840426	0.612646
	275	0.585405	0.58086	0.647997	0.792066	0.549028	0.622793	0.558575	0.611193	0.61057	0.662789	0.667474	0.620923	0.650511	0.70545	0.708773	0.793008	0.72091	0.913865	0.710882	0.740852	0.718979	0.801534	0.679203
	280	0.58169	0.501628	0.681159	0.72837	0.475663	0.559336	0.554795	0.553934	0.664281	0.668444	0.547542	0.506733	0.578487	0.627767	0.642869	0.719309	0.689052	0.765062	0.650679	0.676363	0.758598	0.793553	0.583892
	285	0.529877	0.542338	0.604238	0.698985	0.576623	0.658255	0.665861	0.592055	0.587564	0.639035	0.600564	0.685833	0.620919	0.71791	0.636286	0.754083	0.686432	0.778065	0.673728	0.764439	0.747721	0.861946	0.724113
	290	0.58495	0.494898	0.549296	0.754816	0.541287	0.609729	0.54338	0.586113	0.636857	0.651636	0.570401	0.585229	0.63272	0.703679	0.616052	0.731776	0.702376	0.764222	0.677195	0.743471	0.734771	0.836511	0.643684
	295	0.588851	0.482357	0.653871	0.732866	0.530652	0.606372	0.56517	0.582727	0.608357	0.656358	0.587755	0.570839	0.619653	0.676228	0.612161	0.749985	0.730731	0.739979	0.692042	0.674438	0.702482	0.826708	0.666446
	300	0.548344	0.476708	0.517603	0.617075	0.560718	0.536708	0.455034	0.518675	0.558943	0.568416	0.505865	0.586102	0.632754	0.638337	0.636477	0.684525	0.667561	0.661936	0.601168	0.68523	0.691028	0.757133	0.640843
	305	0.514567	0.471621	0.682676	0.636914	0.497956	0.610281	0.440853	0.516766	0.577114	0.568695	0.505711	0.589421	0.50713	0.547814	0.581739	0.549304	0.635239	0.690195	0.5393	0.610905	0.70714	0.806961	0.62678
	310	0.480837	0.502049	0.660187	0.701619	0.557107	0.665911	0.567985	0.572213	0.716091	0.646268	0.585911	0.631098	0.519756	0.678439	0.634452	0.681693	0.635753	0.673018	0.572827	0.70037	0.791016	0.749273	0.714436
	315	0.573841	0.535842	0.654303	0.771188	0.562271	0.634532	0.501792	0.577957	0.68099	0.666391	0.653301	0.565648	0.64027	0.724179	0.610613	0.689272	0.653923	0.752408	0.641149	0.752076	0.738425	0.722256	0.668149
	320	0.713768	0.610839	0.736648	0.764512	0.552175	0.658397	0.565533	0.648335	0.693933	0.651684	0.639671	0.662244	0.594967	0.721321	0.648198	0.612395	0.673393	0.725687	0.59005	0.612398	0.817579	0.826187	0.54043
	325	0.565398	0.521434	0.617253	0.711015	0.575271	0.574754	0.558889	0.524535	0.589413	0.624127	0.559635	0.594922	0.55015	0.630859	0.578634	0.648357	0.547626	0.651402	0.587347	0.644721	0.583816	0.75451	0.500788
	330	0.445538	0.344362	0.387947	0.514383	0.208035	0.427518	0.301437	0.379291	0.483938	0.520545	0.354841	0.411078	0.382659	0.522279	0.457945	0.573059	0.400719	0.525304	0.436496	0.566978	0.512773	0.554509	0.400948
	335	0.401454	0.292018	0.440767	0.467937	0.316219	0.403951	0.360492	0.380614	0.37594	0.388875	0.344361	0.392336	0.323724	0.368996	0.411053	0.439232	0.368726	0.521322	0.440597	0.443986	0.540959	0.572253	0.439913
	340	0.397571	0.390879	0.526769	0.539459	0.402309	0.490031	0.3574	0.43099	0.464994	0.495474	0.361103	0.448242	0.545312	0.444286	0.523975	0.564138	0.468875	0.592714	0.50083	0.656194	0.699607	0.662806	0.456586
	345	0.536318	0.509885	0.582478	0.631773	0.447794	0.555938	0.515767	0.520509	0.526639	0.546083	0.543151	0.470097	0.534992	0.617785	0.608659	0.596436	0.575083	0.677632	0.562651	0.604684	0.746546	0.64357	0.593816
	350	0.454933	0.449378	0.532864	0.60361	0.444361	0.5601	0.39354	0.548463	0.586662	0.636907	0.54263	0.598345	0.651754	0.52601	0.562903	0.624137	0.625085	0.588033	0.471938	0.545002	0.758075	0.670726	0.493904
	355	0.573859	0.489002	0.588016	0.630144	0.507588	0.578925	0.550869	0.530442	0.770113	0.618097	0.883668	0.65904	0.80827	0.609504	0.710607	0.6782	0.803286	0.626568	0.584461	0.479177	0.892212	0.66599	0.64265
	360	0.548896	0.544128	0.720158	0.594247	0.479782	0.657579	0.562223	0.575434	0.878391	0.648527	1.76843	0.74793	1.45832	0.66774	0.929853	0.637199	1.1123	0.645116	0.539561	0.626137	1.23381	0.795395	0.68323
	365	0.602279	0.511622	0.69764	0.688089	0.590774	0.638206	0.501864	0.662343	0.996559	0.702707	2.12634	0.924297	3.51161	0.781034	1.61168	0.631403	1.2516	0.834076	0.699017	0.664379	2.25927	0.836351	0.857332
	370	0.59866	0.54778	0.739153	0.697005	0.513555	0.635061	0.577757	0.82193	0.973462	0.740794	1.77498	1.27538	3.06157	0.843613	3.12979	0.596468	1.19993	0.783594	0.668122	0.602484	2.6929	0.773576	0.986905
	375	0.68799	0.601727	0.728316	0.69923	0.680423	0.815226	0.627112	1.04667	1.08171	0.78045	1.47051	1.8093	2.17341	0.852188	2.94319	0.694473	1.18807	0.833062	0.739639	0.774209	2.33521	0.889353	1.25863
	380	0.860035	0.683462	0.829282	0.693217	0.78566	0.927769	0.7788	0.971314	1.37998	0.819553	1.21272	1.87053	1.57867	0.926269	2.45368	0.774097	1.15261	0.864572	0.835348	0.780168	2.04731	0.93189	1.70999
	385	1.21753	0.69372	0.781472	0.732627	0.965011	0.99019	0.639855	1.21752	1.46316	0.88425	1.05143	1.61148	1.05839	1.00995	1.92431	0.656424	1.28026	0.857463	0.897738	0.868166	1.73688	0.827279	2.09382
	390	1.75454	0.752753	0.863462	0.737388	1.23019	1.11045	0.862978	1.33209	1.44558	1.07415	0.883002	1.33327	0.920703	1.13364	1.36498	0.797063	1.51005	0.950014	0.908601	0.989168	1.65156	0.882373	2.0687
	395	1.72197	0.707039	0.931783	0.727062	1.4235	0.989441	0.850948	1.41027	1.11882	1.1219	0.747741	1.09738	0.720376	1.20863	1.08899	0.805983	1.65297	0.932505	0.976485	0.879613	1.50364	0.85039	1.86055
	400	1.40782	0.733295	1.09385	0.746213	2.02729	0.97635	0.810157	1.31917	1.27707	2.106	0.656337	0.976908	0.597476	1.31813	0.92963	0.57334	2.08343	0.930609	1.06463	0.980026	1.44413	0.880851	1.64368
	405	1.05562	0.880227	1.19395	0.824947	2.3188	1.03404	0.900254	1.23228	1.22338	2.32195	0.651987	0.886915	0.688852	1.45951	0.906943	0.781957	2.1118	1.09212	1.20336	1.27422	1.42967	0.910712	1.57469
	410	1.21839	1.17769	1.36466	1.08396	2.31041	1.22715	1.21456	1.44775	1.37132	2.10446	0.892223	1.09045	0.949989	1.76249	1.02805	1.18454	1.98655	1.35804	1.63801	1.70224	1.73838	1.18886	1.52303
	415	1.40059	1.33895	1.47233	1.27713	2.08552	1.42514	1.38724	1.48803	1.40322	1.80926	0.931375	1.18802	1.01072	1.97085	1.09129	1.35637	1.84017	1.52211	2.09072	2.44669	1.72405	1.21292	1.5457
	420	1.61126	1.62226	1.70355	1.5759	1.97079	1.62559	1.88625	1.56014	1.5665	1.71007	1.24693	1.41733	1.17289	2.61686	1.28478	1.58963	2.07001	1.75934	2.63606	2.94295	1.62077	1.20134	1.54844
	425	1.7097	1.76146	1.73535	1.634	1.8746	1.69339	2.05963	1.72487	1.69527	1.69501	1.34148	1.63459	1.36457	2.69474	1.36655	1.69945	2.23476	1.91566	3.04293	2.70317	1.66628	1.49638	1.71788
	430	1.51428	1.46713	1.41899	1.39287	1.45775	1.51134	2.25746	1.6466	1.42284	1.55747	1.21989	1.61646	1.50026	2.28521	1.40344	1.79505	2.02151	2.01909	3.05896	2.45098	1.61925	1.55815	1.71187
	435	1.20007	1.22623	1.18009	1.19253	1.23079	1.24496	2.0469	1.29055	1.15216	1.2623	0.989241	1.3098	1.2943	1.76621	1.09842	1.54226	1.64492	1.71836	2.61904	1.67534	1.29205	1.33634	1.50034
	440	0.878964	1.12813	0.956518	1.04499	1.05312	1.08626	1.97233	1.01297	0.936498	1.08512	0.923047	1.05592	0.995281	1.57852	0.993651	1.29536	1.34684	1.49828	2.09476	1.33923	1.07935	1.17799	1.29008
	445	0.831932	1.01377	0.856263	0.970408	0.81317	0.855033	1.87516	0.861863	0.90552	1.00464	0.830297	0.915925	0.856184	1.23278	0.852347	1.01728	1.15769	1.24785	1.67868	0.999383	1.01079	1.11454	1.124
	450	0.751518	0.935276	0.812638	0.915616	0.64947	0.868267	1.64014	0.795686	0.772484	0.851247	0.703432	0.837899	0.865532	1.05314	0.745063	0.923126	1.09447	1.1235	1.3931	0.872331	0.824684	1.00162	1.01603
	455	0.764353	0.84513	0.86804	0.863862	0.659492	0.861807	1.4828	0.724473	0.784442	0.899118	0.716826	0.764226	0.803975	0.962684	0.848202	0.842248	1.06204	1.1051	1.11806	0.873811	0.797951	0.979575	0.949197
	460	0.671602	0.728906	0.751967	0.788854	0.618591	0.764994	1.0932	0.660945	0.765248	0.82843	0.714139	0.586998	0.788071	0.865892	0.802541	0.845395	0.987964	1.00075	0.88493	0.903724	0.796348	0.840917	0.814308
	465	0.753831	0.779565	0.799824	0.906565	0.672693	0.780863	1.02888	0.650167	0.747629	0.836318	0.680818	0.64473	0.724174	0.771345	0.839642	0.838518	0.987284	0.916692	0.85103	0.85224	0.79388	0.992182	0.889389
	470	0.649964	0.681417	0.831739	0.768717	0.624621	0.733777	0.686275	0.641315	0.632637	0.743026	0.662417	0.653344	0.694774	0.84439	0.801699	0.750201	0.906415	0.913732	0.782061	0.874439	0.754976	0.927294	0.826723
	475	0.679721	0.703119	0.722279	0.753043	0.554456	0.702996	0.663349	0.650081	0.700094	0.617848	0.62162	0.74522	0.653506	0.684233	0.699045	0.741508	0.857288	0.862252	0.722321	0.756385	0.736652	0.856348	0.777388
	480	0.652187	0.63793	0.672319	0.747023	0.557455	0.704021	0.564675	0.564912	0.681233	0.649617	0.620011	0.68194	0.69075	0.713575	0.679279	0.824667	0.744005	0.87814	0.709928	0.742528	0.650981	0.830813	0.684671
	485	0.522752	0.57739	0.627245	0.73421	0.534686	0.751236	0.546363	0.577583	0.617989	0.655534	0.613985	0.538935	0.549088	0.675857	0.651779	0.783558	0.700107	0.761969	0.686257	0.704207	0.633009	0.803947	0.634675
	490	0.609434	0.571121	0.667779	0.727672	0.508728	0.651238	0.609029	0.608332	0.61636	0.573627	0.594823	0.58562	0.635354	0.633864	0.693692	0.762235	0.739548	0.763989	0.60342	0.71107	0.673654	0.924761	0.674977
	495	0.52606	0.553806	0.704099	0.68356	0.590542	0.739382	0.515236	0.598794	0.759602	0.625169	0.558724	0.662416	0.610927	0.679	0.64954	0.689045	0.716178	0.738341	0.640011	0.685675	0.689275	0.833347	0.731801
	500	0.669073	0.571409	0.718545	0.698844	0.594734	0.725477	0.595924	0.58686	0.660985	0.675168	0.636663	0.704254	0.699454	0.798675	0.709257	0.801258	0.718285	0.761279	0.705116	0.731881	0.777468	0.888552	0.780118
	505	0.582092	0.585619	0.729804	0.741517	0.609635	0.712565	0.556957	0.595349	0.797188	0.721548	0.596296	0.618775	0.588344	0.670045	0.62474	0.785407	0.797392	0.81675	0.679649	0.841304	0.766366	0.980056	0.755438
	510	0.575009	0.571534	0.835636	0.780553	0.559356	0.626085	0.637125	0.621913	0.768802	0.665026	0.638194	0.663622	0.65796	0.792553	0.670759	0.837329	0.777298	0.787293	0.621325	0.927455	0.801274	0.977142	0.802067
	515	0.668378	0.660401	0.777105	0.830554	0.607428	0.719936	0.547716	0.605677	0.736839	0.72443	0.682218	0.644271	0.746249	0.835556	0.682495	0.73236	0.848434	0.800987	0.7746	0.702072	0.750275	0.913025	0.840985
	520	0.604376	0.589862	0.748751	0.839062	0.68903	0.7014	0.606239	0.61915	0.702375	0.668362	0.661647	0.669629	0.72605	0.80858	0.74847	0.721796	0.837455	0.666117	0.725515	0.684522	0.638116	0.781466	0.709939
	525	0.661068	0.511205	0.822457	0.683851	0.549851	0.678331	0.563588	0.581489	0.7816	0.647807	0.652503	0.693287	0.658943	0.742192	0.704262	0.66995	0.796884	0.557097	0.581225	0.713532	0.757786	0.818276	0.629072
	530	0.666736	0.698535	0.824895	0.851911	0.602802	0.724833	0.622594	0.627648	0.78254	0.741047	0.74157	0.732139	0.715131	0.827474	0.725878	0.76895	0.835142	0.834284	0.700131	0.814954	0.815837	0.811127	0.762092
	535	0.600571	0.582816	0.749922	0.777679	0.679135	0.70158	0.500934	0.587242	0.717735	0.685628	0.664402	0.726385	0.584896	0.791672	0.668932	0.737258	0.75319	0.636453	0.620365	0.701391	0.7789	0.773045	0.734754
	540	0.674076	0.653067	0.812859	0.812527	0.581639	0.677103	0.625469	0.637062	0.717674	0.717009	0.678883	0.726925	0.633986	0.722962	0.641051	0.765858	0.790241	0.622868	0.694074	0.779776	0.748715	0.83552	0.69052
	545	0.664405	0.68017	0.904533	0.848568	0.725454	0.735671	0.579943	0.71012	0.757496	0.747413	0.636812	0.760551	0.786353	0.833803	0.824435	0.806707	0.81708	0.715619	0.730073	0.840885	0.796156	0.7471	0.795987
	550	0.706434	0.667783	0.813915	0.842601	0.636998	0.770365	0.525237	0.670198	0.741605	0.731825	0.697148	0.73114	0.660944	0.763219	0.744825	0.743303	0.828151	0.647353	0.743438	0.748658	0.784744	0.740701	0.73543
	555	0.749775	0.662535	0.867483	0.876302	0.750134	0.840356	0.544817	0.695837	0.786776	0.781222	0.662467	0.828367	0.877038	0.839883	0.777352	0.771275	0.832361	0.773817	0.836587	0.882834	0.774444	0.900468	0.723588
	560	0.818894	0.754499	0.841462	0.89656	0.69789	0.786993	0.739905	0.716951	0.862122	0.772854	0.79099	0.811049	0.733183	0.750802	0.822068	0.875908	0.855383	0.848069	0.794264	0.855122	0.870276	0.970162	0.842966
	565	0.7807	0.709784	0.911828	0.862568	0.725908	0.810214	0.696336	0.728953	0.699071	0.835738	0.839205	0.835097	0.680962	0.793917	0.77377	0.863744	0.857496	0.847445	0.699456	0.942595	1.01338	0.883935	0.884614
	570	0.763598	0.676841	0.866792	0.912762	0.685439	0.829839	0.718163	0.744383	0.802856	0.79514	0.762499	0.82413	0.744599	0.90589	0.811475	0.846541	0.879323	0.80033	0.927306	1.09148	0.992489	1.05097	0.886261
	575	0.682262	0.558139	0.646701	0.705762	0.635921	0.708624	0.576851	0.675753	0.666456	0.631474	0.642028	0.803538	0.660175	0.70304	0.749637	0.863776	0.769195	0.726884	0.645197	0.984361	0.861867	0.963163	0.919289
	580	0.476823	0.403537	0.445221	0.497545	0.427697	0.418629	0.357726	0.409342	0.454408	0.418376	0.360346	0.457005	0.399015	0.427301	0.523062	0.568258	0.428184	0.478513	0.39904	0.583729	0.560983	0.530026	0.532471
	585	0.616504	0.463547	0.583476	0.585449	0.518001	0.522674	0.513086	0.540909	0.538437	0.62029	0.443953	0.583943	0.58025	0.550698	0.514867	0.664111	0.529635	0.577549	0.521561	0.707088	0.631748	0.712303	0.662291
	590	0.710059	0.507058	0.565671	0.542218	0.454985	0.519253	0.551871	0.544875	0.613389	0.550226	0.584057	0.493434	0.470293	0.587018	0.488558	0.609703	0.601354	0.668038	0.529059	0.62708	0.717045	0.717199	0.562626
	595	0.847692	0.40112	0.549671	0.53882	0.446885	0.478595	0.475882	0.511376	0.509862	0.565037	0.520025	0.491378	0.483032	0.565585	0.601631	0.647136	0.545012	0.553721	0.449019	0.612569	0.706264	0.636911	0.488007
	600	0.815802	0.49078	0.505988	0.609505	0.537168	0.579353	0.517495	0.578969	0.593687	0.507216	0.510849	0.508915	0.72206	0.607103	0.610073	0.791981	0.589515	0.639322	0.49389	0.666305	0.682736	0.777371	0.691682
	605	0.664477	0.555774	0.564481	0.632743	0.65211	0.754179	0.509462	0.628965	0.621907	0.579147	0.617836	0.541186	0.966571	0.702393	0.730674	0.748211	0.78859	0.676028	0.545422	0.701378	0.788922	0.747681	0.752446
	610	0.638951	0.645677	0.649619	0.626064	0.531888	0.728199	0.59532	0.677696	0.632508	0.638825	0.731466	0.682652	1.62098	0.729861	0.785642	0.732079	0.858077	0.730983	0.636456	0.793213	0.819267	0.693507	0.612614
	615	0.596862	0.628766	0.593996	0.63579	0.54116	0.842917	0.476728	0.758267	0.691357	0.655743	0.793006	0.592315	3.16476	0.82206	0.878092	0.871853	0.938972	0.808137	0.558153	0.713414	0.977733	0.837783	0.6584
	620	0.66866	0.727371	0.659908	0.640444	0.64948	0.967089	0.598895	0.733198	0.741287	0.674126	0.890102	0.655445	2.9813	0.912021	1.10013	0.800112	1.01193	0.828456	0.517952	0.716151	1.01394	0.897233	0.740492
	625	0.514357	0.800549	0.790936	0.63583	0.704258	1.67984	0.578965	0.809014	0.79249	0.721931	1.27005	0.842344	2.27484	1.14684	2.11908	0.840497	0.940029	0.962801	0.60703	0.653941	1.09053	0.812368	0.756027
	630	0.582194	0.914174	0.58912	0.571521	0.778531	1.50932	0.50945	0.942717	0.824119	0.64251	1.57888	0.893209	1.5189	1.29709	3.19685	0.899598	0.87275	0.937344	0.520981	0.661786	1.4785	0.854716	0.854283
	635	0.547122	1.10496	0.639617	0.668344	0.992532	1.34733	0.616989	1.15886	0.945697	0.755261	1.74847	1.01987	1.23926	1.63837	2.85083	0.877043	1.0426	1.05961	0.546199	0.725306	2.29766	0.815162	0.797865
	640	0.625882	1.44849	0.699828	0.679005	1.22557	1.10529	0.629322	1.23078	0.955563	0.725947	1.65114	1.28165	0.848667	1.84512	2.31729	0.988856	1.16126	1.18604	0.618166	0.670483	2.35094	0.891215	0.907128
	645	0.662572	1.53681	0.7409	0.751522	1.98947	1.06962	0.794128	1.30165	0.98007	0.791856	1.45911	1.4655	0.738495	2.21783	1.59024	0.979741	1.24557	1.35333	0.580603	0.870838	1.87767	0.966157	1.01002
	650	0.695786	1.44669	0.677685	0.733443	2.15419	1.03295	0.67219	1.29874	1.08681	0.787278	1.26264	1.67383	0.670326	2.31269	1.18601	0.988099	1.27128	1.30825	0.610396	0.754119	1.66752	0.978243	1.20124
	655	0.710538	1.18408	0.611676	0.693437	1.87911	0.983905	0.631557	1.32544	1.00267	0.711188	0.92225	1.47438	0.606463	2.21862	0.869659	1.04739	1.26477	1.3467	0.652155	0.671622	1.45562	0.863107	1.30564
	660	1.04706	1.38754	0.921503	1.0612	1.81604	1.28766	0.948413	1.38	1.40611	1.13995	1.26884	1.4384	0.91131	2.41217	1.2075	1.283	1.77276	1.63152	1.16823	1.12456	1.76548	1.43264	2.22284
	665	1.31768	1.40724	1.04139	1.08052	1.4363	1.35918	1.14215	1.42998	1.40256	1.27687	1.1722	1.36808	1.06728	2.25261	1.19223	1.46535	1.83943	1.80452	1.12667	1.29144	1.63518	1.48963	2.17253
	670	1.38993	1.30624	0.970637	1.00742	1.1739	1.20172	1.26976	1.25029	1.14819	1.12192	0.96573	1.30993	0.895542	1.95537	0.949014	1.40192	1.7392	1.80964	1.01284	1.11817	1.4024	1.29971	1.94837
	675	1.74734	1.15065	0.96293	0.958745	1.01774	1.07226	1.0773	1.0866	1.12071	1.02449	0.827882	0.953365	0.80584	1.62243	0.935888	1.22067	1.80002	1.81455	0.875596	0.950165	1.23152	1.27532	1.80983
	680	1.86848	1.03632	0.889905	0.893978	0.806929	0.999024	0.925173	1.02797	1.00122	0.949967	0.769359	0.914409	0.76317	1.38198	0.877743	1.07462	1.83217	1.55071	0.970796	1.00403	1.04765	1.18367	1.55347
	685	1.67142	1.05708	0.874404	0.918392	0.823477	1.04372	1.1955	0.980704	0.907088	0.931724	0.822757	1.07698	0.795011	1.32939	0.879371	1.06721	1.72573	1.50158	0.886039	1.07762	0.929085	1.17616	1.38334
	690	1.42824	1.0021	0.842211	0.957975	0.854747	0.991004	1.09415	0.989721	0.993566	0.912251	0.853586	0.939744	0.855393	1.16696	0.858287	1.13077	1.59155	1.32811	0.98566	0.947952	0.890022	1.12561	1.25181
	695	1.10359	0.914518	0.946517	0.908168	0.773346	0.945877	1.16396	0.883989	0.888773	0.909186	0.791661	0.93298	0.692649	1.12328	0.815628	1.03428	1.41231	1.13809	0.89596	0.910456	0.920153	1.11028	1.14536
	700	0.971003	0.942549	0.82072	0.930107	0.773821	0.877744	1.22396	0.922671	0.87636	0.888335	0.796935	0.886169	0.829	0.935518	0.944567	1.0455	1.31524	1.00943	0.935117	0.982632	0.942548	1.0678	1.0031
	705	0.882691	0.91353	0.829829	0.904386	0.751211	0.909615	1.32359	0.943362	0.904868	0.96177	0.835299	0.750652	0.792197	0.940388	0.844224	0.987191	1.22096	0.98391	0.927401	0.986024	0.928284	0.978313	0.998508
	710	0.796136	0.94118	0.767247	0.880064	0.690551	0.898561	1.37222	0.883517	0.885151	0.877548	0.756006	0.774321	0.80888	0.984238	0.755823	1.02623	1.16089	0.932763	0.966724	0.774576	0.93025	1.03287	1.06522
	715	0.845726	0.838914	0.915504	0.851327	0.742689	0.920163	1.31595	0.860466	0.940771	0.875843	0.697596	0.907105	0.734505	0.878258	0.89596	1.06427	1.06549	0.85225	0.928219	0.880176	0.842976	1.044	0.90342
	720	0.665184	0.709201	0.71126	0.788425	0.644179	0.820086	1.35972	0.75885	0.887818	0.739712	0.69113	0.765708	0.597375	0.836515	0.756403	0.850368	0.957416	0.907788	0.904328	0.861251	0.785845	0.91695	0.783779
	725	0.707686	0.77232	0.74495	0.787789	0.647389	0.764277	1.17491	0.660685	0.772431	0.76743	0.666386	0.746517	0.651709	0.825263	0.766814	0.861084	0.868206	0.868039	0.927543	0.899978	0.859025	0.879609	0.663978
	730	0.733087	0.698607	0.853777	0.795225	0.746269	0.824087	1.15167	0.682016	0.79762	0.800503	0.692028	0.819065	0.607604	0.782018	0.72579	0.997268	0.85029	0.78026	1.05676	0.75979	0.832024	0.890044	0.795708
	735	0.739318	0.705726	0.78894	0.806825	0.668395	0.766893	0.974528	0.685951	0.765043	0.826058	0.679182	0.858744	0.724762	0.855426	0.769339	0.883909	0.847188	0.833685	1.03832	0.898747	0.686935	0.897143	0.760579
	740	0.629897	0.67559	0.738212	0.820825	0.682778	0.770039	0.836791	0.647398	0.80785	0.767919	0.694411	0.710893	0.618376	0.761794	0.75607	0.807735	0.780351	0.750629	0.986756	0.963314	0.866269	0.876125	0.826293
	745	0.588216	0.636448	0.867109	0.75844	0.54624	0.706711	0.736946	0.624262	0.837767	0.746863	0.601497	0.81214	0.640474	0.770611	0.678557	0.838421	0.731755	0.784259	0.899208	0.899887	0.778237	0.943096	0.768737
	750	0.715194	0.676874	0.786598	0.760796	0.595378	0.706509	0.712063	0.61511	0.859992	0.729723	0.660985	0.685891	0.671298	0.795912	0.733779	0.759673	0.693593	0.772594	0.871086	0.807174	0.855531	0.812749	0.747567
	755	0.596862	0.614232	0.597288	0.712296	0.528392	0.672748	0.558938	0.57418	0.749516	0.724574	0.629884	0.641331	0.643232	0.546207	0.595239	0.893251	0.630807	0.60767	0.975175	0.862705	0.756515	0.789848	0.661241
	760	0.632264	0.668378	0.689606	0.726151	0.519257	0.626232	0.577781	0.59566	0.742385	0.763013	0.605974	0.614538	0.703975	0.728143	0.738417	0.80262	0.667571	0.718171	0.918274	0.830932	0.783184	0.837282	0.700978
	765	0.569844	0.594114	0.670937	0.686129	0.48051	0.699818	0.540022	0.589625	0.685575	0.750046	0.669114	0.711467	0.569931	0.669544	0.776383	0.81686	0.656001	0.725853	0.881345	0.750399	0.68295	0.756362	0.664297
	770	0.575357	0.602626	0.659966	0.807684	0.524569	0.63707	0.580487	0.626973	0.719448	0.761889	0.66012	0.690381	0.663894	0.70513	0.779774	0.803615	0.677201	0.814015	1.02635	0.729759	0.821756	0.781767	0.645976
	775	0.59993	0.556786	0.712844	0.792419	0.589781	0.700674	0.609537	0.595141	0.783381	0.760729	0.625023	0.574801	0.629239	0.659061	0.708066	0.791418	0.586551	0.779919	0.851439	0.823873	0.745659	0.803316	0.72315
	780	0.690705	0.656262	0.743415	0.869957	0.696655	0.717559	0.726377	0.652561	0.833053	0.774965	0.753287	0.686304	0.603603	0.687549	0.754172	0.924359	0.681756	0.79397	0.880841	0.813696	0.815602	0.961691	0.792167
	785	0.76551	0.651326	0.822717	0.8531	0.644348	0.883336	0.699417	0.684058	0.880983	0.809537	0.742209	0.7716	0.691903	0.80156	0.829096	0.977016	0.700226	0.930842	0.882856	0.898315	0.757893	0.876585	0.769318
	790	0.741452	0.802299	0.895165	0.976294	0.742488	0.852247	0.796447	0.710141	0.867017	0.84387	0.788203	0.747964	0.765216	0.840513	0.764027	0.959673	0.760738	0.959376	0.905111	0.999527	0.88875	0.959538	0.814897
	795	0.786398	0.783347	0.841453	0.936081	0.665944	0.893116	0.719142	0.749662	0.909581	0.866551	0.796563	0.755062	0.85233	0.86736	0.865935	0.91905	0.764954	0.878789	0.836338	0.89267	1.06791	0.868915	0.888792
	800	0.802074	0.785129	0.899197	0.88845	0.71258	0.881211	0.834883	0.69535	0.964891	0.938896	0.816146	0.832594	0.793813	0.888343	0.925961	0.866695	0.750451	0.953598	1.01651	0.969784	0.906979	1.06652	0.892994
	805	0.78384	0.818748	0.897622	0.864832	0.721198	0.901692	0.684245	0.745518	0.81157	0.864725	0.821615	0.831962	0.856908	0.879181	0.864513	0.89111	0.74862	0.903099	0.89059	1.00902	0.9485	0.977242	0.830432
	810	0.734153	0.78504	0.975072	0.875512	0.679874	0.790202	0.754122	0.764028	0.946409	0.930926	0.803278	0.781132	0.714487	0.804495	0.90105	0.986531	0.754987	0.898451	0.887437	0.930232	0.943959	1.0661	0.903364
	815	0.870054	0.78116	1.05201	0.911926	0.700626	0.789977	0.692435	0.815461	0.929337	0.919576	0.821937	0.74507	0.838981	0.91336	0.822402	0.964214	0.764324	0.896048	0.905431	0.941102	0.863032	1.0108	0.888744
	820	0.819325	0.756876	1.00017	0.92472	0.684119	0.870451	0.783052	0.85487	1.03857	0.932234	0.80857	0.822637	0.799499	0.919214	0.882222	0.936555	0.767847	0.964414	0.98256	0.980183	0.903143	1.03083	0.819536
	825	0.672141	0.616131	0.702669	0.674807	0.518317	0.673958	0.625831	0.660447	0.679338	0.642584	0.565947	0.786621	0.661713	0.673637	0.713386	0.836972	0.608436	0.800563	0.825213	0.909788	0.81121	0.907427	0.755367
	830	0.3699	0.37511	0.372849	0.420591	0.27838	0.3797	0.355841	0.331364	0.44908	0.410676	0.362077	0.429591	0.400891	0.414097	0.368425	0.400663	0.35482	0.48405	0.553251	0.455433	0.505614	0.53321	0.471119
	835	0.307702	0.365136	0.412846	0.418975	0.265348	0.463862	0.441675	0.422383	0.50702	0.445065	0.398806	0.469902	0.508679	0.520803	0.497937	0.572086	0.390141	0.673201	0.601713	0.594888	0.658449	0.645102	0.474071
	840	0.466528	0.504159	0.46508	0.49862	0.366656	0.497917	0.478322	0.512844	0.636153	0.530927	0.484551	0.510994	0.547042	0.598494	0.570812	0.589234	0.418176	0.657903	0.593191	0.512928	0.683206	0.596936	0.559403
	845	0.564637	0.537786	0.624298	0.581405	0.479106	0.589313	0.530395	0.575318	0.658598	0.575454	0.542453	0.608106	0.557113	0.606922	0.710178	0.713081	0.474127	0.747694	0.675625	0.593238	0.694009	0.747961	0.552209
	850	0.520619	0.550133	0.563329	0.513636	0.328796	0.507275	0.501587	0.513781	0.504671	0.605086	0.546214	0.557529	0.599387	0.584522	0.641154	0.74979	0.45837	0.619243	0.610615	0.704325	0.749826	0.594213	0.631364
	855	0.46666	0.576236	0.517046	0.593651	0.427982	0.602684	0.462245	0.573099	0.578456	0.59361	0.583092	0.663749	0.781662	0.702151	0.584232	0.669507	0.530457	0.69934	0.615084	0.846321	0.763866	0.751286	0.585658
	860	0.516832	0.570154	0.66728	0.567877	0.553569	0.585965	0.556111	0.548767	0.606668	0.683134	0.596336	0.780259	1.05489	0.602336	0.804733	0.727527	0.581254	0.754852	0.663351	0.717801	0.849868	0.801934	0.679864
	865	0.497076	0.59554	0.453351	0.564154	0.45827	0.602013	0.580281	0.617988	0.668965	0.669783	0.541892	0.801264	2.91588	0.576837	0.726005	0.717925	0.633673	0.799124	0.655551	0.620178	0.972519	0.716218	0.727241
	870	0.438863	0.592697	0.554105	0.549041	0.420009	0.720336	0.54646	0.761083	0.661167	0.794817	0.719255	1.20825	2.57693	0.690545	0.980707	0.773805	0.806454	0.821539	0.682043	0.781596	1.29329	0.760508	0.781884
	875	0.664202	0.731813	0.541723	0.60265	0.558469	0.752101	0.677855	1.07706	0.754836	1.40193	1.11306	1.64521	2.25899	0.702799	1.20421	0.855104	1.13515	0.907422	0.785049	0.816211	1.73418	0.844171	0.858191
	880	0.551742	0.764242	0.620027	0.550709	0.673569	0.873739	0.71617	1.10599	0.819163	2.25682	1.29762	1.8257	1.78482	0.80567	2.47863	0.949282	1.0637	1.03219	0.731987	0.848285	2.32161	0.811517	1.01082
	885	0.569143	0.844766	0.570019	0.627087	0.67038	1.03609	0.719794	0.992874	0.800605	1.86671	1.61991	1.58286	1.45053	0.77536	2.91719	0.900193	0.932352	1.08133	0.872401	0.895591	2.51657	0.792101	1.0733
	890	0.633486	1.03721	0.696584	0.642181	0.747515	1.24501	0.885566	1.10999	1.00426	1.43853	1.70442	1.14951	1.25236	0.968366	2.65075	0.875075	0.946185	1.08312	0.981404	1.08674	2.19785	0.786664	1.35106
	895	0.679164	1.08581	0.666416	0.577829	0.647389	1.22642	1.07302	1.20272	0.940142	1.06035	1.41021	1.09114	0.99111	0.812457	2.02531	0.973415	1.00856	1.05449	1.11564	1.37801	1.77437	0.78445	1.60697
	900	0.64746	1.14174	0.742983	0.616246	0.852709	1.23552	1.08754	1.26242	0.977614	0.821052	1.22638	0.925652	0.901419	0.696227	1.60186	0.848433	1.06692	1.22441	1.45187	1.91869	1.56962	0.756392	1.78702
	905	0.778555	1.3652	1.01332	0.72915	1.09088	1.34877	1.52633	1.45071	1.1801	0.853349	1.27935	1.05947	0.953855	0.960465	1.36492	0.892408	1.18849	1.37186	2.03901	2.48421	1.38964	1.06255	1.98068
	910	1.12581	1.53164	1.04888	0.888558	1.55176	1.48395	2.23387	1.74211	1.34758	1.09466	1.23923	1.22951	1.02828	1.09516	1.33715	1.50171	1.32412	1.56971	2.63297	2.47016	1.46178	1.32884	2.04221
	915	1.27674	1.90722	1.37492	1.29231	2.19151	1.77519	2.41471	1.68344	1.73354	1.39276	1.51831	1.53691	1.35624	1.53992	1.50985	1.66115	1.74555	1.72815	3.15958	2.30614	1.64373	1.51311	2.14338
	920	1.21679	1.82532	1.42658	1.38725	2.73987	1.6138	2.52079	1.51602	1.86238	1.47908	1.46939	1.50041	1.31412	1.52213	1.47896	1.69989	1.78442	1.7004	3.05589	1.91523	1.5122	1.5655	2.02316
	925	1.44324	1.98461	1.56898	1.53181	2.77112	1.66898	2.54451	1.53284	1.9379	1.52451	1.50558	1.54403	1.36755	1.58024	1.47597	1.83998	1.7523	1.72178	2.81037	1.7744	1.53545	1.59373	2.04234
	930	1.45056	1.85055	1.4501	1.44074	2.24271	1.514	2.38801	1.57901	1.79643	1.54493	1.4183	1.55421	1.43144	1.66458	1.54024	1.83206	1.78854	1.72096	2.49695	1.71952	1.48241	1.71816	1.95441
	935	1.36352	1.70612	1.35122	1.2626	1.89244	1.45296	2.29533	1.49643	1.63575	1.41291	1.30571	1.65897	1.29659	1.58588	1.36298	1.8501	1.79946	1.78829	2.20943	1.74182	1.50392	1.74104	1.95367
	940	1.35145	1.53356	1.26064	1.18502	1.57949	1.30772	1.89141	1.36093	1.41556	1.26994	1.1539	1.44251	1.23943	1.37371	1.35265	1.66282	1.67099	1.64637	1.85447	1.55388	1.51975	1.60224	1.78286
	945	1.21691	1.31555	1.22579	1.10278	1.20489	1.29183	1.61828	1.27658	1.24816	1.20957	1.12586	1.40798	1.3303	1.45121	1.25097	1.69061	1.49714	1.60495	1.62768	1.55881	1.37967	1.73233	1.67148
	950	1.02656	1.20671	1.05114	1.00403	1.076	1.11819	1.4291	1.10671	1.20984	1.09911	0.989296	1.37452	1.07469	1.21316	1.16071	1.41293	1.19849	1.53517	1.25954	1.40029	1.23581	1.53899	1.54571
	955	0.925912	1.02794	1.05551	0.928544	0.945653	1.04431	0.975446	0.911541	1.13522	0.937937	0.912735	1.07708	0.860954	1.15775	0.96199	1.2447	1.03226	1.27591	1.09141	1.31699	1.08077	1.3042	1.30728
	960	0.870186	0.975868	1.05418	0.979705	0.752309	0.877188	0.879986	0.840196	0.995953	0.909548	0.847619	1.02097	0.775163	1.11235	0.940883	1.07869	0.854996	1.11577	0.921504	1.04095	0.951876	1.05142	1.18317
	965	0.88667	0.85872	0.920774	0.921004	0.687794	0.911804	0.799684	0.839902	1.09574	0.836431	0.837433	0.927145	0.962965	1.16862	0.83425	1.03593	0.781379	1.01116	0.932006	0.842627	0.930945	1.05549	1.06921
	970	0.790863	0.830018	1.00343	0.883138	0.824512	0.919207	0.831537	0.825046	0.914999	0.855084	0.769767	0.928558	0.789167	1.0018	0.912739	0.979341	0.780649	0.902026	0.957324	0.821659	0.953094	1.18866	1.01191
	975	0.755497	0.853116	0.837652	0.911281	0.767559	0.837523	0.719045	0.792383	0.943454	0.909286	0.826962	0.869712	0.817018	0.967891	0.926041	1.01411	0.710513	0.904038	0.898793	0.966471	0.887778	1.1064	1.00508
	980	0.805058	0.748594	0.862272	0.860198	0.670053	0.781056	0.731571	0.775005	0.950478	0.899083	0.788915	0.866553	0.859767	0.914145	0.901082	0.955629	0.678915	0.910407	0.91502	0.943984	0.922076	1.03599	1.0127
	985	0.773659	0.787753	0.840915	0.746187	0.630672	0.827158	0.843616	0.717352	0.871374	0.872394	0.746019	0.881058	0.711006	0.807034	0.834496	0.946373	0.671748	0.912892	0.882009	0.806192	0.880769	0.959868	0.976431
	990	0.804878	0.723066	0.854305	0.795411	0.774128	0.783461	0.783438	0.72713	0.945	0.850283	0.698312	0.734769	0.80688	0.801577	0.812197	0.864728	0.640953	0.928473	0.832343	0.885401	0.966343	1.08208	0.892914
	995	0.790455	0.694327	0.799719	0.853215	0.694944	0.755186	0.76567	0.709871	0.863963	0.801235	0.734986	0.888994	0.761633	0.905493	0.737472	0.820547	0.61453	0.874257	0.872917	0.947585	0.789926	0.951867	0.903404
	1000	0.663345	0.577013	0.691775	0.740295	0.633249	0.679655	0.685127	0.683809	0.842677	0.710303	0.676418	0.718656	0.654965	0.821757	0.745341	0.898063	0.609615	0.791201	0.820792	0.898485	0.862957	0.789177	0.917936
	1005	0.61092	0.525269	0.739306	0.715809	0.490099	0.637181	0.782568	0.642802	0.734997	0.76972	0.623527	0.6643	0.666675	0.781716	0.680335	0.872361	0.564623	0.669925	0.8195	0.911241	0.76018	0.867483	0.758701
	1010	0.677378	0.555195	0.50954	0.743189	0.515846	0.689012	0.605997	0.601044	0.693721	0.755614	0.558271	0.773104	0.701556	0.880615	0.703841	0.876784	0.56918	0.753356	0.726203	0.798203	0.792961	0.807612	0.706939
	1015	0.65139	0.568789	0.631699	0.720413	0.500945	0.686787	0.604101	0.567368	0.737809	0.703056	0.560546	0.627883	0.560097	0.650201	0.721327	0.695338	0.525954	0.741575	0.631999	0.756778	0.756793	0.745057	0.763238
	1020	0.561509	0.499777	0.656347	0.628443	0.447434	0.612686	0.596383	0.536604	0.70655	0.683535	0.545281	0.627331	0.553564	0.759048	0.643139	0.694581	0.480003	0.622561	0.657471	0.556711	0.734761	0.756783	0.591205
	1025	0.520864	0.441295	0.5963	0.702462	0.509784	0.669801	0.565859	0.518551	0.587375	0.644803	0.568992	0.641067	0.469671	0.701866	0.619396	0.654012	0.496602	0.701601	0.681611	0.621448	0.659443	0.822502	0.591731
	1030	0.559849	0.542018	0.654879	0.649059	0.427306	0.532846	0.509281	0.532036	0.704792	0.571294	0.580559	0.538269	0.512397	0.756104	0.673379	0.687207	0.468422	0.657912	0.746679	0.801647	0.822846	0.807512	0.697205
	1035	0.535323	0.409466	0.547866	0.584714	0.431868	0.561778	0.559723	0.559294	0.619641	0.594896	0.475571	0.546825	0.490085	0.705363	0.558527	0.638691	0.482424	0.560206	0.669236	0.693703	0.84928	0.711552	0.576315
	1040	0.559322	0.476477	0.511872	0.610639	0.375749	0.505003	0.565605	0.484394	0.540286	0.551804	0.509626	0.504746	0.513087	0.626809	0.606833	0.623802	0.471714	0.615502	0.620228	0.583389	0.705612	0.819448	0.568675
	1045	0.524484	0.439691	0.618962	0.595326	0.457383	0.508171	0.421974	0.51196	0.555313	0.626543	0.520065	0.526635	0.562177	0.640383	0.516296	0.57134	0.454093	0.614297	0.554928	0.614638	0.750232	0.76903	0.613593
	1050	0.441098	0.47512	0.481608	0.54986	0.348576	0.464479	0.418338	0.453537	0.536005	0.553286	0.451583	0.626022	0.55362	0.585567	0.52492	0.642389	0.389109	0.53504	0.508979	0.590566	0.762381	0.672389	0.463288
	1055	0.439917	0.461178	0.520799	0.553029	0.345313	0.508383	0.55198	0.478412	0.598612	0.549236	0.501044	0.545746	0.520287	0.620151	0.595787	0.59051	0.459697	0.58657	0.537688	0.604894	0.690739	0.72526	0.52768
	1060	0.491365	0.432657	0.410388	0.476592	0.246645	0.534331	0.421515	0.457732	0.432144	0.458927	0.512123	0.623633	0.467207	0.554014	0.482801	0.476027	0.332763	0.45708	0.447354	0.589269	0.707856	0.644761	0.432552
	1065	0.442847	0.404149	0.553347	0.52482	0.374619	0.527401	0.339704	0.429845	0.548092	0.47969	0.423772	0.515851	0.66976	0.597233	0.477528	0.555802	0.34691	0.545731	0.486393	0.566651	0.638341	0.630912	0.459523
	1070	0.512547	0.476635	0.552733	0.561162	0.462874	0.541766	0.383188	0.42415	0.560777	0.421014	0.470799	0.542358	0.552648	0.563426	0.528399	0.610092	0.376678	0.562251	0.449209	0.523183	0.678323	0.566515	0.408525
	1075	0.366316	0.412256	0.431409	0.510132	0.33207	0.358056	0.327697	0.356079	0.496032	0.42326	0.392286	0.4507	0.481947	0.545189	0.441213	0.549271	0.276111	0.599589	0.355094	0.455944	0.552424	0.476073	0.440924
	1080	0.457911	0.454362	0.515222	0.562224	0.382877	0.480614	0.394011	0.453054	0.540794	0.554594	0.485521	0.555059	0.526617	0.696003	0.572662	0.629046	0.442057	0.55984	0.550851	0.735652	0.70011	0.782388	0.591659
	1085	0.470387	0.432746	0.459187	0.553216	0.2993	0.396116	0.51735	0.431091	0.485719	0.409578	0.560414	0.567313	0.496709	0.578892	0.564515	0.636507	0.465893	0.599672	0.560476	0.634126	0.660736	0.600201	0.476292
	1090	0.513153	0.508524	0.59724	0.580012	0.425405	0.59392	0.497286	0.526377	0.564861	0.606721	0.527012	0.732081	0.573457	0.725578	0.630045	0.755477	0.503948	0.720773	0.547734	0.590579	0.68186	0.822182	0.613473
	1095	0.626871	0.527998	0.497743	0.647624	0.444541	0.575205	0.582902	0.587167	0.688401	0.562103	0.557438	0.623714	0.681086	0.734248	0.643552	0.719223	0.497282	0.719526	0.619102	0.712969	0.842635	0.765915	0.635988
	1100	0.613383	0.62287	0.637419	0.673797	0.491747	0.577477	0.64093	0.648554	0.716075	0.650406	0.626083	0.643444	0.680205	0.802682	0.822378	0.830917	0.538516	0.720358	0.659824	0.683566	0.869956	0.758205	0.663533
	1105	0.654398	0.62172	0.573628	0.624953	0.498062	0.669939	0.554239	0.648947	0.722547	0.682393	0.668353	0.744324	0.98859	0.921157	0.762732	0.753358	0.583598	0.816742	0.663843	0.667405	0.932697	0.852513	0.684193
	1110	0.637315	0.754191	0.621563	0.655695	0.540262	0.687628	0.741741	0.70248	0.748289	0.704525	0.640084	0.917211	1.31365	0.98264	0.914161	0.797819	0.683295	0.793022	0.760133	0.775572	1.02899	0.937348	0.794992
	1115	0.589642	0.670828	0.499845	0.605261	0.496351	0.642768	0.464758	0.794834	0.747644	0.730608	0.556939	0.947393	2.58792	0.92272	0.890489	0.746071	0.668488	0.828456	0.602899	0.720106	1.09108	0.905184	0.730997
	1120	0.563696	0.731583	0.573619	0.607752	0.429988	0.682681	0.434246	0.936329	0.692903	0.586716	0.64519	1.44321	2.68693	1.16656	1.39253	0.734793	0.803251	0.799349	0.55024	0.68354	1.46982	0.789768	0.727098
	1125	0.743639	0.763982	0.72129	0.606579	0.517789	0.744799	0.610334	0.929288	0.932042	0.701739	0.735911	1.99628	2.31103	1.60223	2.63502	0.848714	1.04484	0.970334	0.678967	0.636902	2.09965	0.953229	0.709836
	1130	1.04068	0.886921	0.674594	0.646804	0.636787	0.92484	0.619188	0.934755	1.09839	0.711087	0.789608	1.81567	1.71489	2.02372	3.10902	0.862554	1.14452	1.07375	0.716862	0.735692	2.00276	0.971214	0.878294
	1135	1.19345	0.960638	0.568992	0.731788	0.667983	1.05733	0.716496	1.06987	1.27841	0.73956	0.926609	1.3629	1.38603	2.54124	2.76401	0.94819	1.18874	1.0926	0.872751	0.692669	1.99594	0.95388	1.05294
	1140	1.23626	0.950587	0.720906	0.661518	0.655416	1.17061	0.763278	1.16153	1.355	0.700344	0.934878	1.13121	1.09092	2.52797	2.19833	0.915092	1.09768	1.13037	0.849696	0.767844	1.84931	0.959868	1.09939
	1145	1.5147	1.20342	0.712057	0.663943	0.641317	1.77826	0.810229	1.19082	1.48598	0.762865	0.848276	1.00011	0.937895	2.15895	1.67165	1.07237	1.06836	1.06865	0.928248	0.769324	1.56642	1.02218	1.17036
	1150	1.61573	1.44207	0.748607	0.694636	0.559272	1.84578	0.674051	1.0593	1.36335	0.771158	0.903233	0.836728	0.849606	1.74599	1.18328	1.07736	1.02346	1.09527	0.899569	0.82754	1.378	0.959928	1.22446
	1155	1.47935	1.543	0.913988	0.720518	0.815789	1.65053	0.767566	0.943555	1.35014	0.701146	1.05534	0.804261	0.77427	1.37413	0.999655	1.11004	1.03482	1.16243	0.933867	0.754394	1.34244	0.943266	1.45736
	1160	1.38117	1.55128	1.14913	0.830109	0.877749	1.61866	0.966616	1.08315	1.32781	0.979726	1.33789	0.962265	0.947796	1.46487	1.1028	1.42298	1.31677	1.46671	1.24391	1.01795	1.4	1.29459	1.78049
	1165	1.41925	1.57446	1.27664	0.962226	1.11458	1.6226	1.14028	1.21238	1.3965	1.15776	1.53027	1.15856	1.05959	1.47413	1.21544	1.648	1.51896	1.58318	1.39352	1.18296	1.45334	1.2849	1.93513
	1170	1.34443	1.54685	1.41093	1.09599	1.18413	1.52935	1.21084	1.20273	1.45215	1.25185	1.58191	1.19309	1.11309	1.33001	1.17536	1.66056	1.65879	1.70162	1.38314	1.16819	1.30923	1.39964	1.8712
	1175	1.28354	1.4852	1.34227	1.2089	1.21942	1.54305	1.08712	1.24257	1.42991	1.27977	1.647	1.13876	1.0513	1.45537	1.23932	1.75761	1.80577	1.60357	1.515	1.14176	1.36668	1.34426	1.86329
	1180	1.12312	1.36549	1.25262	1.05993	1.45677	1.34503	1.43517	1.21272	1.17847	1.15616	1.34821	1.2073	0.96899	1.25032	1.14347	1.85456	1.7129	1.66822	1.47709	1.52405	1.37606	1.62924	1.93356
	1185	1.19471	1.37333	1.26467	1.18469	1.50505	1.34403	1.26666	1.18083	1.25023	1.22985	1.50574	1.09012	1.0463	1.2042	1.26385	1.7288	1.54368	1.46128	1.35372	1.21056	1.16599	1.32104	1.56125
	1190	0.997997	1.12107	1.09108	1.06462	1.32832	1.03984	1.11375	1.09134	1.08452	1.11645	1.25999	1.01564	1.02111	1.12071	1.03886	1.723	1.26483	1.31857	1.34836	1.2614	1.131	1.30991	1.45061
	1195	0.819732	0.950522	0.889377	0.966099	1.18258	0.917666	0.966338	0.972766	0.995021	0.982669	1.07894	0.86521	0.873874	0.911149	0.844915	1.41627	1.04467	1.10919	1.12841	1.0456	0.952923	1.13718	1.17518
	1200	0.8703	0.812665	0.995017	0.894483	1.08996	0.835284	0.922661	0.894329	0.887803	0.907525	0.963999	0.808683	0.747074	0.897212	0.794743	1.05315	0.92839	0.987128	1.02709	1.0472	0.906573	1.01473	1.12728
	1205	0.725219	0.744974	0.724199	0.82846	0.988762	0.806006	0.909809	0.784475	0.821482	0.804767	0.938638	0.819134	0.683392	0.793598	0.810093	1.01467	0.794338	0.972279	1.03124	1.02607	0.812973	1.02835	0.910964
	1210	0.681483	0.733243	0.621179	0.75919	0.937648	0.672882	0.845174	0.711151	0.814806	0.781274	0.83428	0.75025	0.635749	0.731329	0.726219	0.892916	0.737437	0.843147	0.84038	0.928464	0.80558	0.833106	0.866548
	1215	0.688559	0.690824	0.699636	0.768264	0.862425	0.732324	0.8645	0.705757	0.852581	0.79149	0.79239	0.634796	0.680182	0.677359	0.833607	0.848011	0.785834	0.867074	0.80028	0.919768	0.879764	1.05275	0.880173
	1220	0.723116	0.635707	0.672194	0.750739	0.744114	0.694448	0.754219	0.666318	0.819982	0.717445	0.809608	0.701177	0.654094	0.673387	0.785714	0.773934	0.653881	0.742473	0.697198	0.847093	0.705495	0.923769	0.726636
	1225	0.646758	0.579577	0.628464	0.7441	0.70203	0.682938	0.633513	0.671444	0.855529	0.702332	0.724388	0.768522	0.479505	0.688222	0.755379	0.783039	0.633003	0.772968	0.724929	0.849294	0.735327	0.86501	0.827813
	1230	0.721762	0.637974	0.747974	0.728331	0.673073	0.631676	0.636739	0.656359	0.799188	0.758553	0.748824	0.705541	0.57834	0.694828	0.747398	0.812719	0.664062	0.749307	0.703717	0.882402	0.673836	0.877457	0.819242
	1235	0.555427	0.586805	0.640308	0.751388	0.659165	0.643195	0.631134	0.596906	0.736225	0.694196	0.571724	0.794511	0.692808	0.658508	0.757817	0.705113	0.606258	0.745624	0.728431	0.882167	0.67203	0.861064	0.720413
	1240	0.554972	0.522038	0.655829	0.714967	0.645837	0.57337	0.593387	0.583454	0.63513	0.682781	0.637696	0.686557	0.560798	0.6852	0.721113	0.797073	0.58424	0.719751	0.753643	0.819498	0.672618	0.824725	0.696648
	1245	0.555667	0.55068	0.705165	0.703923	0.575229	0.637995	0.532533	0.548274	0.715924	0.69199	0.602811	0.630363	0.618806	0.642188	0.663484	0.700896	0.588997	0.715253	0.68343	0.771145	0.693314	0.762341	0.584154
	1250	0.528978	0.516842	0.585502	0.676547	0.517789	0.581316	0.56935	0.539268	0.674186	0.606891	0.598942	0.627745	0.614522	0.589125	0.651017	0.747346	0.564009	0.62853	0.720324	0.790148	0.660896	0.770371	0.613935
	1255	0.565194	0.516182	0.587316	0.652749	0.3882	0.570782	0.462463	0.486595	0.639313	0.557163	0.583142	0.624828	0.518128	0.579393	0.633801	0.588942	0.539192	0.650878	0.592355	0.786376	0.720464	0.789557	0.58269
	1260	0.506519	0.488204	0.584542	0.674548	0.465419	0.555	0.423532	0.507735	0.763543	0.625544	0.546935	0.636737	0.517755	0.561647	0.587234	0.671864	0.583885	0.654328	0.66165	0.708594	0.748608	0.686047	0.742848
	1265	0.442907	0.41326	0.59224	0.673558	0.557054	0.539035	0.540964	0.492302	0.584139	0.56979	0.560097	0.62206	0.5642	0.584634	0.613551	0.745973	0.55647	0.612642	0.707261	0.693808	0.733671	0.751716	0.557596
	1270	0.561113	0.520673	0.569741	0.615902	0.524675	0.618548	0.631992	0.565797	0.615231	0.575563	0.617786	0.65865	0.5459	0.610462	0.582469	0.638637	0.633211	0.620781	0.781599	0.789101	0.795792	0.720444	0.660222
	1275	0.510229	0.484956	0.58983	0.635309	0.510513	0.494717	0.555459	0.542015	0.668214	0.577948	0.573863	0.540543	0.569772	0.611973	0.585813	0.622818	0.557056	0.569892	0.688574	0.815399	0.716714	0.659411	0.604122
	1280	0.450182	0.443704	0.566554	0.702406	0.453739	0.554747	0.589884	0.481246	0.721054	0.596252	0.528045	0.515484	0.547935	0.605022	0.601584	0.577795	0.566075	0.606748	0.663078	0.6802	0.607547	0.571272	0.596697
	1285	0.47844	0.404404	0.47249	0.681279	0.531487	0.474507	0.555749	0.476542	0.610313	0.512008	0.600709	0.563133	0.577504	0.597898	0.595048	0.6778	0.578383	0.558768	0.659255	0.682636	0.739398	0.830022	0.623358
	1290	0.466876	0.404238	0.522133	0.632041	0.446136	0.496823	0.551678	0.446525	0.590588	0.514929	0.539322	0.486244	0.418694	0.524309	0.523959	0.544406	0.480146	0.480192	0.483898	0.594809	0.653054	0.506163	0.490259
	1295	0.513237	0.394479	0.485899	0.508779	0.427433	0.434953	0.496526	0.395778	0.522342	0.515435	0.50737	0.494709	0.539582	0.497539	0.521625	0.637394	0.519498	0.484457	0.565359	0.509562	0.663365	0.640926	0.530649
	1300	0.437221	0.376458	0.545659	0.561457	0.451701	0.405004	0.596793	0.432779	0.573765	0.475644	0.431565	0.544597	0.491893	0.520112	0.603553	0.592208	0.521731	0.599755	0.583104	0.560168	0.549539	0.58521	0.461242
	1305	0.504548	0.417289	0.490573	0.558855	0.321172	0.539224	0.531156	0.461211	0.680604	0.484839	0.532317	0.536822	0.569863	0.554981	0.543939	0.591797	0.511937	0.564837	0.543336	0.633026	0.52896	0.624594	0.454151
	1310	0.522872	0.392826	0.531146	0.567631	0.43586	0.512517	0.472802	0.46294	0.63344	0.430411	0.55379	0.550167	0.543413	0.55094	0.466005	0.598858	0.454886	0.526343	0.505548	0.590356	0.56188	0.598358	0.501194
	1315	0.461567	0.46496	0.547118	0.629302	0.453771	0.493885	0.515755	0.457487	0.649884	0.517136	0.474664	0.577983	0.543232	0.469587	0.581032	0.654672	0.498755	0.598425	0.560642	0.569008	0.644474	0.71047	0.529129
	1320	0.433566	0.390972	0.59057	0.575503	0.474533	0.478646	0.587456	0.518272	0.619997	0.511145	0.547147	0.533009	0.498336	0.554281	0.560909	0.660695	0.530459	0.550795	0.540236	0.645101	0.659636	0.719052	0.590298
	1325	0.456312	0.34537	0.523266	0.595827	0.47938	0.500028	0.445069	0.427627	0.519069	0.450603	0.511185	0.440996	0.498246	0.505717	0.574195	0.463625	0.519853	0.495091	0.548664	0.696414	0.662766	0.750515	0.504815
	1330	0.349484	0.40457	0.478163	0.523758	0.321414	0.468231	0.339752	0.416098	0.506368	0.464342	0.438783	0.473818	0.543911	0.522219	0.551642	0.585818	0.516521	0.432711	0.503657	0.634663	0.709299	0.595895	0.547513
	1335	0.461051	0.324325	0.383868	0.467639	0.327603	0.446899	0.405136	0.461249	0.543408	0.461399	0.520346	0.482581	0.500382	0.455045	0.57973	0.637556	0.552786	0.660023	0.526783	0.689971	0.654774	0.706345	0.606932
	1340	0.431337	0.39132	0.42063	0.555152	0.422205	0.452394	0.466823	0.487369	0.559519	0.507077	0.546083	0.423539	0.631782	0.428173	0.605467	0.641329	0.558783	0.605908	0.535732	0.743524	0.764165	0.779834	0.651698
	1345	0.546768	0.478404	0.49352	0.551656	0.546884	0.532087	0.680404	0.603418	0.561375	0.529807	0.5808	0.655273	0.705399	0.579997	0.692025	0.698766	0.620599	0.695108	0.635572	0.721049	0.822184	0.911232	0.650099
	1350	0.632491	0.592896	0.580021	0.655099	0.545173	0.63753	0.69938	0.664705	0.611911	0.723601	0.681593	0.581439	0.641695	0.742046	0.718477	0.743508	0.712046	0.710256	0.654899	0.767582	0.841545	0.906866	0.740198
	1355	0.602291	0.557952	0.560872	0.63968	0.598494	0.626163	0.702412	0.752821	0.701647	0.597809	0.684211	0.709342	0.825428	0.65527	0.808973	0.694549	0.697362	0.740494	0.635721	0.85262	0.914736	0.894399	0.643676
	1360	0.586676	0.598496	0.537193	0.627375	0.614525	0.664697	0.759908	0.885956	0.765323	0.694366	0.778634	0.689864	0.927779	0.690036	0.823053	0.753218	0.832407	0.739438	0.79545	0.784451	0.903944	0.884746	0.769827
	1365	0.56683	0.590069	0.50045	0.644065	0.493753	0.777957	0.799769	0.876392	0.827158	0.824266	0.844257	0.832846	1.80582	0.796525	0.849997	0.771026	0.904261	0.633169	0.85944	0.873588	0.976697	0.891426	0.87406
	1370	0.493217	0.627673	0.612857	0.640883	0.545585	0.782601	0.885566	0.800299	0.811699	1.63751	0.797107	0.972555	3.02744	0.748021	0.868682	0.806967	0.99286	0.733868	0.856951	0.820611	1.31921	0.843881	0.815589
	1375	0.625235	0.713226	0.585185	0.632559	0.576464	0.770871	1.08545	0.767865	0.805273	2.22148	1.02302	1.22014	2.64063	0.809167	0.946839	0.787018	1.18022	0.771381	1.01109	0.86996	1.71921	0.863317	1.00603
	1380	0.654614	0.725379	0.63167	0.616236	0.552006	0.862694	1.10405	0.812722	0.833402	1.77133	1.24431	1.60466	1.92826	0.891443	1.01747	0.866176	1.26056	0.859425	0.998123	0.782329	2.37599	0.858611	1.16501
	1385	0.668714	0.785457	0.588007	0.697461	0.671193	0.943978	1.24736	0.913264	0.935179	1.38463	1.65408	1.78209	1.49327	0.918506	1.37134	0.82764	1.27486	0.854046	1.09288	0.917633	2.2954	0.971023	1.30601
	1390	0.766355	0.83397	0.61637	0.702347	0.746596	0.881795	1.59623	0.989485	1.05625	1.0744	1.75607	1.48376	1.09001	0.936727	2.12293	0.923018	1.47195	0.912751	1.28999	1.03442	2.08803	0.929457	1.54684
	1395	0.664387	0.815557	0.566036	0.674659	0.713246	0.920435	1.58719	0.913665	1.01687	0.846525	1.55649	1.38896	0.818601	0.892566	2.74797	0.754818	1.57058	0.887809	1.38493	1.04408	1.82956	1.02431	1.45748
	1400	0.693982	0.820238	0.651395	0.610557	0.881867	0.910254	1.66063	0.893718	0.973697	0.716346	1.30044	1.16034	0.836946	0.943281	2.57545	0.864868	1.39789	0.909135	1.66552	1.23302	1.47023	0.985533	1.56282
	1405	0.837271	0.917389	0.727788	0.759695	1.1862	1.00271	1.64116	1.00139	1.05861	0.700483	1.2197	0.93569	0.744068	1.04534	2.15592	0.856878	1.33793	1.1202	2.20957	1.93759	1.29198	1.06345	1.72594
	1410	0.790024	0.88997	0.752725	0.800157	1.7901	0.971043	1.50157	1.16294	0.981206	0.715587	1.10494	1.04224	0.77531	1.27342	1.81339	0.959781	1.26973	1.1724	2.52757	2.59608	1.26318	1.11449	1.77721
	1415	0.911124	0.988425	0.940345	0.859107	2.11796	1.01134	1.4243	1.17581	1.1232	0.756395	1.0029	0.949219	0.833386	1.33608	1.44349	0.994186	1.28992	1.35812	2.62003	2.3028	1.19299	1.22009	1.71041
	1420	1.25465	1.11535	1.03527	0.995084	1.97958	1.04943	1.25075	1.22529	1.24294	0.868213	1.07848	1.00677	0.881164	1.57128	1.36084	1.02137	1.36403	1.37451	2.44239	1.9795	1.3028	1.1258	1.60033
	1425	1.4905	1.17455	1.13094	1.158	1.90402	1.14694	1.1703	1.22115	1.35269	1.01995	1.09674	0.867484	0.878677	1.72484	1.341	1.07386	1.41388	1.4334	2.3418	1.66382	1.29766	1.3147	1.71814
	1430	1.64567	1.25521	1.1553	1.20937	1.6343	1.21153	1.17544	1.29917	1.35356	1.20763	1.22628	1.22555	1.07307	1.92764	1.30527	1.22077	1.62054	1.44449	2.29233	1.50696	1.4604	1.36556	1.71256
	1435	1.85635	1.25397	1.33162	1.33116	1.51358	1.23252	1.19903	1.31936	1.47568	1.18243	1.30951	1.31014	1.10147	2.0747	1.3079	1.2935	1.75866	1.5344	2.11477	1.5544	1.40375	1.51588	1.72223
	1440	1.77856	1.22547	1.22662	1.27482	1.39941	1.24455	1.25443	1.33842	1.36111	1.15023	1.2663	1.18036	1.22787	2.05942	1.34714	1.35466	1.7825	1.48056	1.69754	1.47121	1.36561	1.51359	1.68941
	1445	1.65183	1.20161	1.10177	1.19073	1.20968	1.19325	1.18091	1.19087	1.29108	1.17541	1.24181	1.2665	1.09344	1.94791	1.29161	1.28494	1.67912	1.28785	1.49084	1.29857	1.19488	1.31889	1.43512
	1450	1.39522	1.10966	1.10138	1.26834	1.12192	1.14162	1.04979	1.10351	1.3557	1.18122	1.14069	1.14637	1.09807	1.83885	1.19022	1.24565	1.56256	1.25688	1.2729	1.11771	1.2248	1.24552	1.22463
	1455	1.29949	1.06712	1.19796	1.18262	1.06874	1.1285	1.11806	1.09435	1.30729	1.18291	1.19328	1.12324	1.09156	1.73638	1.18744	1.26987	1.47826	1.17433	1.31614	1.15936	1.18845	1.25143	1.23341
	1460	1.09573	1.01203	1.10645	1.10731	1.13322	1.1349	1.06192	1.09392	1.26682	1.19405	1.19621	1.18794	1.10489	1.45719	1.26147	1.19939	1.38809	1.2119	1.26778	1.1643	1.26111	1.21995	1.25304
	1465	1.00522	0.856287	1.0562	0.989369	0.938409	1.04166	1.07186	0.998418	1.15133	0.996778	1.07839	1.11095	1.05241	1.30824	1.12384	1.21935	1.3018	1.25123	1.17149	1.11264	1.18278	1.2426	1.24275
	1470	0.753658	0.812018	0.954503	0.814307	0.759343	0.763284	0.831633	0.83209	0.921941	0.863709	0.861194	0.941168	0.866515	1.03279	0.900169	1.15821	1.08776	0.998726	0.952542	1.1984	1.082	1.25618	1.1828
	1475	0.705217	0.790328	0.767958	0.756028	0.597068	0.717025	0.732863	0.709899	0.862114	0.737903	0.783256	0.694906	0.712294	0.879613	0.901574	0.953661	0.963598	0.928647	0.765882	0.902074	0.849184	1.13291	1.02672
	1480	0.588989	0.642579	0.812475	0.675842	0.622181	0.703511	0.763701	0.629353	0.787822	0.629608	0.617564	0.740477	0.650082	0.739939	0.728014	0.873648	0.829254	0.844577	0.712809	0.894124	0.941042	1.08152	0.900738
	1485	0.713151	0.542103	0.704906	0.742871	0.527875	0.722575	0.85259	0.614977	0.926798	0.662288	0.670541	0.737525	0.691406	0.731899	0.698695	0.899858	0.756054	0.868804	0.764033	0.896102	0.904681	1.09884	0.868227
	1490	0.718136	0.597739	0.766806	0.719155	0.627271	0.747493	0.831235	0.722367	0.807585	0.715997	0.699848	0.826025	0.696221	0.913256	0.778535	0.93954	0.782088	0.948909	0.771891	0.973111	0.929556	1.06688	0.958159
	1495	0.698386	0.595852	0.7538	0.720033	0.696232	0.729698	0.825002	0.747558	0.763899	0.722851	0.721656	0.816711	0.724705	0.86679	0.827651	0.940351	0.834075	0.91409	0.764839	0.955875	1.02953	1.08139	0.97562
	1500	0.630448	0.622177	0.767487	0.796486	0.715717	0.75572	0.640229	0.661432	0.831939	0.702428	0.647741	0.758507	0.72136	0.728359	0.857597	0.782401	0.783879	0.796173	0.748048	0.928765	0.835561	1.07523	0.897522
	1505	0.66117	0.635565	0.732396	0.72	0.612001	0.755085	0.650364	0.687672	0.762952	0.722071	0.696595	0.836211	0.692129	0.794453	0.756483	0.815357	0.720061	0.823883	0.734725	0.939059	0.873257	0.900067	0.891625
	1510	0.616253	0.520944	0.676965	0.638124	0.553695	0.687826	0.743795	0.637512	0.706429	0.548808	0.617573	0.691116	0.575492	0.649148	0.640161	0.823132	0.665477	0.666209	0.668293	0.849634	0.74802	0.897163	0.690926
	1515	0.696655	0.572215	0.66106	0.651189	0.62705	0.690098	0.692459	0.645281	0.762398	0.650629	0.614782	0.824784	0.565059	0.701451	0.681749	0.763057	0.677534	0.746405	0.724075	0.837978	0.79794	0.908949	0.717922
	1520	0.610231	0.577572	0.623156	0.681954	0.613595	0.698954	0.60671	0.652829	0.701359	0.651923	0.625122	0.78143	0.573661	0.782674	0.738972	0.886969	0.723876	0.759176	0.728449	0.904182	0.786069	0.943246	0.81738
	1525	0.658952	0.533911	0.730514	0.708406	0.538024	0.714597	0.637089	0.638109	0.800408	0.689025	0.658457	0.821408	0.677707	0.70595	0.763971	0.90415	0.733287	0.775704	0.717295	0.983104	0.946117	1.01806	0.861709
	1530	0.523567	0.484434	0.612012	0.631071	0.463318	0.562863	0.618378	0.544501	0.667267	0.538736	0.571824	0.731117	0.607265	0.658353	0.640805	0.795289	0.632943	0.75822	0.715458	0.835909	0.826447	0.846104	0.737253
	1535	0.553096	0.459858	0.625431	0.544109	0.556452	0.565843	0.636763	0.532617	0.643473	0.494755	0.549481	0.636829	0.653721	0.641238	0.640757	0.69151	0.604546	0.666093	0.623838	0.809518	0.690536	0.88733	0.75005
	1540	0.647735	0.525002	0.649782	0.662809	0.582822	0.644745	0.569024	0.552581	0.603909	0.634491	0.503255	0.625482	0.483213	0.552131	0.74006	0.767901	0.607306	0.708361	0.669331	0.676664	0.691327	0.727914	0.630242
	1545	0.551622	0.481899	0.635145	0.622912	0.461638	0.594716	0.622171	0.520145	0.665638	0.519621	0.538267	0.739052	0.635478	0.576474	0.675356	0.697998	0.584103	0.495274	0.561809	0.628664	0.668087	0.735644	0.623302
	1550	0.554199	0.489872	0.576278	0.590548	0.432438	0.50779	0.566982	0.505811	0.662099	0.49618	0.541312	0.660728	0.507503	0.487747	0.641646	0.761338	0.529535	0.538764	0.592663	0.667824	0.626331	0.704492	0.553506
	1555	0.525442	0.495096	0.538134	0.616	0.449367	0.554237	0.55105	0.427539	0.651945	0.532998	0.663428	0.505527	0.622524	0.494267	0.71295	0.644735	0.521706	0.651684	0.548949	0.728567	0.599448	0.694148	0.514302
	1560	0.600985	0.511756	0.670121	0.585865	0.52195	0.557612	0.537522	0.514195	0.649217	0.491096	0.609844	0.63939	0.661419	0.573952	0.603085	0.705156	0.531467	0.646447	0.534908	0.665087	0.68077	0.67316	0.602785
	1565	0.580474	0.555543	0.648563	0.674082	0.49519	0.534064	0.577431	0.573337	0.654786	0.568948	0.601864	0.588858	0.581991	0.710043	0.684798	0.750266	0.574161	0.611661	0.581628	0.692485	0.684029	0.621079	0.579666
	1570	0.651181	0.482097	0.601176	0.684366	0.561648	0.593492	0.625191	0.538968	0.774538	0.579068	0.679227	0.604156	0.664109	0.532832	0.645792	0.751293	0.580131	0.587201	0.594086	0.686474	0.703251	0.696992	0.50238
	1575	0.658773	0.557746	0.655877	0.730834	0.489455	0.636027	0.643297	0.592773	0.771242	0.59378	0.612843	0.605959	0.758423	0.67577	0.689738	0.835004	0.6049	0.645108	0.609679	0.728004	0.816692	0.705253	0.536283
	1580	0.587281	0.515765	0.705789	0.697857	0.528361	0.635213	0.481475	0.535414	0.715621	0.583049	0.70732	0.666505	0.628719	0.529533	0.658124	0.755445	0.599523	0.63129	0.582102	0.680397	0.625476	0.718371	0.593983
	1585	0.66806	0.57673	0.694779	0.64416	0.557138	0.560238	0.543404	0.560716	0.746652	0.666356	0.619798	0.496546	0.685189	0.592656	0.71931	0.700431	0.610046	0.644651	0.593055	0.588942	0.749185	0.75421	0.551588
	1590	0.682861	0.593774	0.705242	0.692745	0.522721	0.601126	0.7171	0.611069	0.752775	0.556692	0.694071	0.589111	0.650477	0.615505	0.770173	0.77481	0.623511	0.585189	0.626505	0.664982	0.865789	0.807291	0.59727
	1595	0.782192	0.633071	0.713333	0.738286	0.644749	0.701419	0.638333	0.679875	0.870222	0.624567	0.70964	0.834615	0.73403	0.738039	0.808624	0.84241	0.680718	0.711911	0.664892	0.838318	0.764806	0.839245	0.728029
	1600	0.652062	0.486475	0.643342	0.670642	0.510693	0.636698	0.638212	0.600267	0.766733	0.587815	0.700369	0.72178	0.648996	0.619719	0.703976	0.713103	0.663624	0.665885	0.62686	0.747872	0.689008	0.734933	0.588659
	1605	0.66075	0.557543	0.593814	0.725152	0.537538	0.63352	0.6669	0.62329	0.713241	0.610933	0.634307	0.637288	0.716217	0.674423	0.675706	0.711319	0.62067	0.657862	0.682808	0.751342	0.745477	0.690153	0.68257
	1610	0.591415	0.552048	0.680939	0.654211	0.544455	0.58608	0.674884	0.599892	0.78326	0.647419	0.583056	0.780431	0.638066	0.712599	0.743086	0.736242	0.591098	0.702607	0.638666	0.556999	0.649335	0.700417	0.578639
	1615	0.623102	0.465681	0.603143	0.599025	0.534528	0.588471	0.562175	0.54021	0.711536	0.51796	0.566577	0.643008	0.596131	0.561466	0.658712	0.637923	0.516981	0.583568	0.596344	0.569847	0.733639	0.598328	0.650162
	1620	0.567801	0.56644	0.624961	0.594719	0.443337	0.597806	0.513968	0.566486	0.687833	0.615607	0.585847	0.650737	0.724581	0.595808	0.621436	0.589429	0.540931	0.501834	0.694691	0.642351	0.806691	0.761169	0.625499
	1625	0.632467	0.523265	0.634473	0.564836	0.366614	0.579472	0.510368	0.510476	0.614405	0.551691	0.585177	0.524143	0.671467	0.631057	0.635881	0.699447	0.584197	0.632088	0.700001	0.587488	0.600367	0.687099	0.565961
	1630	0.545061	0.489601	0.59103	0.561012	0.438247	0.56599	0.609512	0.508262	0.661781	0.537376	0.604474	0.65316	0.656773	0.650504	0.617418	0.736977	0.52164	0.600795	0.619493	0.605221	0.626064	0.685376	0.581233
	1635	0.661457	0.603805	0.483701	0.588614	0.531708	0.557382	0.64453	0.520501	0.574894	0.583193	0.645494	0.760299	0.691237	0.72753	0.615695	0.582477	0.52158	0.626759	0.529432	0.611364	0.599982	0.660342	0.577843
	1640	0.57275	0.56378	0.603403	0.594677	0.467341	0.606735	0.532992	0.447263	0.567877	0.49806	0.578742	0.635864	0.572338	0.590213	0.599289	0.658305	0.519169	0.661919	0.70863	0.657635	0.702877	0.634658	0.645706
	1645	0.603921	0.547756	0.644791	0.581611	0.520683	0.572382	0.564808	0.540726	0.705376	0.526144	0.531647	0.710502	0.604179	0.634373	0.540024	0.625251	0.586624	0.55333	0.669088	0.661944	0.69825	0.595595	0.629701
	1650	0.599619	0.542824	0.545188	0.601509	0.562482	0.62076	0.492938	0.555757	0.772045	0.590972	0.605208	0.55127	0.715504	0.593874	0.574814	0.765047	0.591449	0.593711	0.68538	0.758781	0.676988	0.580494	0.584831
	1655	0.564313	0.589097	0.637055	0.655331	0.552027	0.635599	0.502046	0.569881	0.691614	0.619627	0.656645	0.520411	0.679752	0.689172	0.782315	0.754223	0.635528	0.637767	0.651278	0.735063	0.783515	0.76207	0.712693
	1660	0.673603	0.608401	0.645751	0.709973	0.637769	0.707617	0.640688	0.621634	0.769855	0.676424	0.778009	0.681894	0.755405	0.77682	0.813063	0.795365	0.661877	0.691492	0.700066	0.697122	0.733617	0.858831	0.757714
	1665	0.725195	0.722479	0.596271	0.773321	0.718727	0.687964	0.700129	0.671924	0.881233	0.707826	0.781647	0.678196	0.866786	0.821351	0.807901	0.764938	0.736773	0.702632	0.825308	0.799657	0.907598	0.856889	0.786063
	1670	0.652918	0.589866	0.657077	0.737083	0.516575	0.700586	0.76753	0.649024	0.864782	0.672996	0.764547	0.690932	0.786036	0.827646	0.733366	0.7925	0.712911	0.72779	0.751077	0.800063	0.79544	0.90207	0.789644
	1675	0.69684	0.656736	0.713707	0.712614	0.709824	0.710091	0.664532	0.702666	0.870025	0.72913	0.827347	0.785174	0.81209	0.809728	0.862234	0.843038	0.740638	0.762302	0.854829	0.896665	0.890064	0.914357	0.882879
	1680	0.730953	0.678704	0.740122	0.753639	0.723373	0.674519	0.744314	0.696485	0.843427	0.752915	0.742911	0.687912	0.726774	0.80181	0.7752	0.738891	0.772643	0.751843	0.758906	0.787738	0.891464	0.897654	0.817252
	1685	0.714481	0.77034	0.746496	0.831524	0.75553	0.815713	0.764426	0.729018	0.844337	0.793862	0.824914	0.735584	0.797023	0.803442	0.849147	0.841556	0.779835	0.824457	0.811161	0.805458	0.966354	0.889543	0.835135
	1690	0.739708	0.698045	0.690086	0.777919	0.657654	0.747282	0.693486	0.683708	0.862038	0.747713	0.796554	0.817641	0.753709	0.855702	0.881539	0.749714	0.736513	0.787875	0.795171	0.885323	0.86223	0.886289	0.90295
	1695	0.806766	0.726913	0.82669	0.762743	0.653008	0.770981	0.739446	0.653112	0.902632	0.785966	0.814683	0.767029	0.87107	0.855823	0.830517	0.889229	0.789361	0.838416	0.803338	0.888152	0.866355	0.897934	0.864096
	1700	0.85327	0.703127	0.812715	0.822893	0.730966	0.836116	0.857591	0.756534	0.920061	0.784509	0.843337	0.799518	0.804054	0.946804	0.841913	0.832041	0.811859	0.790453	0.852091	0.83198	0.868556	0.794074	0.905481
	1705	0.803686	0.702382	0.864901	0.824387	0.637843	0.777552	0.77125	0.735218	1.02247	0.777071	0.896903	0.899204	0.83256	0.988097	0.907355	0.844238	0.788966	0.771131	0.836184	0.848547	0.856407	0.905805	0.960108
	1710	0.803811	0.701604	0.731388	0.81062	0.700573	0.75726	0.795807	0.772547	0.948364	0.725965	0.807932	0.718622	0.765725	0.905243	0.841294	0.832106	0.741986	0.834991	0.813248	0.831403	0.839183	0.878969	0.927319
	1715	0.87758	0.790543	0.908824	0.865425	0.721419	0.817116	0.858497	0.716104	0.879596	0.780829	0.916754	0.873743	0.705501	0.925406	0.909825	0.835512	0.755611	0.773301	0.857608	0.896102	0.885064	0.852823	0.972858
	1720	0.799042	0.728861	0.76289	0.793036	0.73462	0.79257	0.798863	0.676862	0.890735	0.771625	0.82017	0.780293	0.827903	0.817923	0.827039	0.923667	0.758914	0.733577	0.825853	0.866215	0.863972	0.847426	0.93628
	1725	0.908817	0.685556	0.734757	0.806281	0.750979	0.740136	0.826331	0.64547	0.887462	0.764692	0.864606	0.716899	0.862163	0.917228	0.899946	0.832657	0.765956	0.791118	0.905034	0.906605	0.896208	0.893048	0.837165
	1730	0.799647	0.647082	0.803913	0.824272	0.667212	0.81713	0.657031	0.700824	0.918667	0.846525	0.87162	0.777468	0.815063	0.932988	0.900312	0.815714	0.751572	0.871664	0.86654	0.872278	0.851909	0.901349	0.888728
	1735	0.838242	0.673772	0.893284	0.865009	0.820637	0.82623	0.815677	0.717478	0.87095	0.874295	0.89162	0.815999	0.786251	0.969592	0.939835	0.796327	0.776582	0.784176	0.921883	0.886305	0.971515	0.932741	0.923801
	1740	1.00528	0.708476	0.791147	0.840317	0.802166	0.793329	0.802342	0.724945	0.973394	0.867855	0.881294	0.763331	0.89891	0.865374	0.970559	0.949671	0.760711	0.804537	0.882601	0.892749	0.953297	0.912194	0.878637
	1745	0.973574	0.677935	0.79945	0.816597	0.699063	0.850573	0.852168	0.690441	1.0226	0.891261	0.902254	0.81129	0.977287	0.896659	0.90294	0.887283	0.779758	0.860914	0.835579	0.887916	0.875351	0.915057	0.952166
	1750	1.01078	0.709999	0.770924	0.816968	0.708293	0.853061	0.819784	0.726474	1.00084	0.880426	0.93669	0.857584	0.921494	0.871997	0.944607	0.905599	0.828289	0.887709	0.837885	0.83545	0.977028	0.840196	0.914164
	1755	0.872912	0.661887	0.828207	0.841994	0.728316	0.83521	0.836308	0.741659	0.990497	0.873031	0.865829	0.915902	0.815764	0.827215	0.874368	0.843924	0.79173	0.864597	0.886181	0.948253	0.939311	0.843541	0.868442
	1760	0.817204	0.760338	0.750498	0.872599	0.711556	0.834686	0.781493	0.783117	1.08429	0.842697	0.873369	0.875706	0.910259	0.912902	0.943098	0.961381	0.794833	0.83603	0.8517	0.970557	0.903239	0.854986	0.881263
	1765	0.871624	0.744602	0.761095	0.826468	0.760663	0.809841	0.818383	0.759483	0.970484	0.822308	0.834397	0.831124	0.972324	0.817561	0.979675	0.88579	0.784827	0.960232	0.799355	0.774799	0.963822	0.911693	0.833042
	1770	0.798185	0.757001	0.761623	0.824151	0.683655	0.78902	0.839835	0.763668	0.966521	0.817843	0.871031	0.815826	0.904652	0.855789	0.837037	0.840702	0.733976	0.779096	0.729344	0.871021	0.929107	0.826097	0.879592
	1775	0.787896	0.73006	0.720647	0.754753	0.580995	0.752602	0.740401	0.742307	0.860705	0.782181	0.719726	0.751846	0.852205	0.854873	0.88223	0.831479	0.742714	0.816334	0.705625	0.908164	0.925538	0.848898	0.866707
	1780	0.761783	0.71749	0.742052	0.762022	0.590837	0.733501	0.787533	0.74727	0.917455	0.765368	0.778262	0.755705	0.845231	0.75752	0.864474	0.752169	0.687195	0.67562	0.763126	0.774236	0.918946	0.749914	0.807614
	1785	0.822926	0.772547	0.768322	0.784823	0.590035	0.75136	0.835293	0.771338	0.89413	0.812101	0.784855	0.828367	0.864402	0.875632	0.924945	0.823305	0.730426	0.825721	0.882157	0.835778	0.878974	0.914747	0.940188
	1790	0.852395	0.816168	0.829311	0.813943	0.644348	0.791959	0.817791	0.810024	0.937619	0.817573	0.833369	0.892221	0.933961	0.952641	0.867666	0.93462	0.722285	0.763931	0.789748	0.830316	0.89171	0.822512	0.764415
	1795	0.743159	0.751903	0.76145	0.824852	0.737482	0.792938	0.876301	0.85481	1.01119	0.859191	0.891729	0.889649	0.786274	0.778754	0.789414	1.00121	0.817893	0.814779	0.84195	0.795662	1.00228	0.851301	0.847049
	1800	0.816425	0.783983	0.845494	0.863069	0.772237	0.849846	0.813225	0.980254	1.03101	0.904346	0.848779	0.922494	0.938957	0.936234	0.935816	0.92198	0.849023	0.865727	0.849536	0.821345	1.10518	0.988787	0.908195

## Sheet: Supp3
Sup 3. A	U87-MG				MDA-MB-231
		Mean	SD	N		Mean	SD	N
	1	0.987424	0.00375303	8	1	1.00411	0.0012407	8
	2	0.996072	0.003668	8	2	1.00151	0.0012349	8
	3	0.996541	0.003651	8	3	1.00354	0.001231	8
	4	0.997045	0.003717	8	4	1.00058	0.0012376	8
	5	0.998468	0.003709	8	5	0.999007	0.0012366	8
	6	0.996763	0.003681	8	6	0.997927	0.0012272	8
	7	1.00155	0.003658	8	7	0.999397	0.0029114	8
	8	1.00867	0.00365	8	8	0.996918	0.0014288	8
	9	1.00842	0.003716	8	9	0.999955	0.0012535	8
	10	1.00905	0.003688	8	10	0.997059	0.001503	8
	11	1.00879	0.003684	8	11	0.996458	0.0021893	8
	12	1.00838	0.003654	8	12	0.99749	0.0018683	8
	13	1.01158	0.003723	8	13	0.994179	0.002505	8
	14	1.01117	0.003717	8	14	0.994824	0.0029456	8
	15	1.0174	0.003729	8	15	0.995265	0.0031571	8
	16	1.01934	0.00419	8	16	0.991333	0.0032311	8
	17	1.01491	0.004835	8	17	0.99304	0.003127	8
	18	1.02001	0.004928	8	18	0.992718	0.0031541	8
	19	1.01653	0.00474	8	19	0.995995	0.0029729	8
	20	1.02057	0.004671	8	20	0.993919	0.0030301	8
	21	1.01909	0.005151	8	21	0.992769	0.0032476	8
	22	1.0221	0.005436	8	22	0.993006	0.0034707	8
	23	1.01961	0.005966	8	23	0.992438	0.0035503	8
	24	1.02481	0.006685	8	24	0.991715	0.0034155	8
	25	1.02347	0.005737	8	25	0.992029	0.0035934	8
	26	1.02444	0.007057	8	26	0.988622	0.0033944	8
	27	1.02485	0.006976	8	27	0.990072	0.00384	8
	28	1.02573	0.005655	8	28	0.991374	0.0043723	8
	29	1.02571	0.007679	8	29	0.990535	0.0048673	8
	30	1.02035	0.007027	8	30	0.990377	0.0048715	8
	31	1.02385	0.007412	8	31	0.989567	0.0054485	8
	32	1.02817	0.007065	8	32	0.990144	0.0051063	8
	33	1.02591	0.007631	8	33	0.989646	0.0049258	8
	34	1.03005	0.007559	8	34	0.987129	0.0052161	8
	35	1.02894	0.007194	8	35	0.988714	0.005313	8
	36	1.02558	0.006962	8	36	0.987182	0.0057251	8
	37	1.02337	0.007318	8	37	0.988315	0.0059853	8
	38	1.02246	0.007044	8	38	0.98584	0.0060948	8
	39	1.02553	0.007412	8	39	0.986259	0.0058267	8
	40	1.02325	0.007102	8	40	0.987449	0.0059494	8
	41	1.02631	0.00739	8	41	0.986004	0.0059992	8
	42	1.02573	0.007033	8	42	0.98369	0.0058607	8
	43	1.02778	0.007429	8	43	0.982691	0.005822	8
	44	1.02728	0.007451	8	44	0.9843	0.0061001	8
	45	1.0291	0.007689	8	45	0.98328	0.0065616	8
	46	1.02619	0.007695	8	46	0.983872	0.0064846	8
	47	1.01858	0.007564	8	47	0.985148	0.006444	8
	48	1.0166	0.007683	8	48	0.98266	0.0063797	8
	49	1.02323	0.007659	8	49	0.985985	0.0061185	8
	50	1.02457	0.007735	8	50	0.982794	0.0062719	8
	51	1.02255	0.010848	8	51	0.982592	0.0065665	8
	52	1.0179	0.009352	8	52	0.982454	0.011136	8
	53	1.0291	0.010448	8	53	0.9787	0.007772	8
	54	1.03249	0.009982	8	54	0.979816	0.0142177	8
	55	1.03335	0.007749	8	55	0.979622	0.0128963	8
	56	1.0325	0.009371	8	56	0.978568	0.0072764	8
	57	1.026	0.011584	8	57	0.980069	0.0115287	8
	58	1.03138	0.037794	8	58	0.976794	0.0136709	8
	59	1.03306	0.044615	8	59	0.981075	0.0142692	8
	60	1.02784	0.036693	8	60	0.984049	0.0346044	8
	61	1.02292	0.034892	8	61	0.969301	0.0211667	8
	62	1.01068	0.034615	8	62	0.974988	0.0342053	8
	63	1.00875	0.02766	8	63	0.96966	0.0243427	8
	64	1.01692	0.057151	8	64	0.960031	0.0331884	8
	65	1.02501	0.071105	8	65	0.959831	0.0403877	8
	66	1.02742	0.06823	8	66	0.960397	0.045388	8
	67	1.03196	0.073387	8	67	0.958642	0.102884	8
	68	1.04417	0.081428	8	68	0.961485	0.142776	8
	69	1.04827	0.068147	8	69	0.961827	0.12408	8
	70	1.05685	0.067541	8	70	0.974625	0.124051	8
	71	1.07105	0.088657	8	71	0.988617	0.144555	8
	72	1.07997	0.158932	8	72	1.01037	0.152353	8
	73	1.0876	0.15833	8	73	1.0399	0.316223	8
	74	1.09511	0.112426	8	74	1.072	0.279564	8
	75	1.10062	0.332794	8	75	1.09821	0.314498	8
	76	1.1131	0.328644	8	76	1.12181	0.265558	8
	77	1.23268	0.29935	8	77	1.13953	0.244417	8
	78	1.53011	0.342982	8	78	1.16168	0.230841	8
	79	1.67618	0.257795	8	79	1.17988	0.329248	8
	80	1.91572	0.279798	8	80	1.19148	0.388075	8
	81	2.1452	0.332312	8	81	1.19775	0.389191	8
	82	2.33974	0.263211	8	82	1.20711	0.391271	8
	83	2.47405	0.33858	8	83	1.21795	0.391311	8
	84	2.54827	0.338183	8	84	1.22183	0.390562	8
	85	2.60217	0.251417	8	85	1.22748	0.388105	8
	86	2.61428	0.219871	8	86	1.24684	0.391968	8
	87	2.64977	0.227649	8	87	1.28668	0.392224	8
	88	2.6616	0.246984	8	88	1.33942	0.386829	8
	89	2.66744	0.239031	8	89	1.38206	0.374717	8
	90	2.67855	0.240184	8	90	1.40978	0.383012	8
	91	2.68951	0.224735	8	91	1.42772	0.379764	8
	92	2.68292	0.218571	8	92	1.56021	0.387425	8
	93	2.68712	0.211491	8	93	1.7128	0.389148	8
	94	2.68006	0.209658	8	94	1.91405	0.38968	8
	95	2.68084	0.212125	8	95	2.07105	0.368193	8
	96	2.68831	0.211447	8	96	2.19316	0.340305	8
	97	2.68766	0.21614	8	97	2.29736	0.342288	8
	98	2.66335	0.211092	8	98	2.39208	0.269766	8
	99	2.66718	0.20838	8	99	2.46854	0.308025	8
	100	2.66071	0.209877	8	100	2.52767	0.220996	8
	101	2.65146	0.209803	8	101	2.55989	0.330771	8
	102	2.65798	0.209192	8	102	2.59004	0.172279	8
	103	2.65326	0.20871	8	103	2.60418	0.164393	8
	104	2.64046	0.208599	8	104	2.61862	0.166139	8
	105	2.63061	0.209144	8	105	2.61059	0.145775	8
	106	2.62633	0.210441	8	106	2.62737	0.154135	8
	107	2.61407	0.210124	8	107	2.63308	0.150076	8
	108	2.60456	0.205446	8	108	2.63289	0.14445	8
	109	2.60339	0.205772	8	109	2.62356	0.145385	8
	110	2.59764	0.210127	8	110	2.63052	0.139598	8
	111	2.58514	0.208323	8	111	2.62925	0.141831	8
	112	2.58705	0.208432	8	112	2.62115	0.144178	8
	113	2.57043	0.204757	8	113	2.61998	0.149101	8
	114	2.55891	0.199746	8	114	2.61286	0.148064	8
	115	2.55054	0.202665	8	115	2.60412	0.141108	8
	116	2.55648	0.200967	8	116	2.60865	0.139822	8
	117	2.54328	0.200346	8	117	2.59519	0.150376	8
	118	2.5319	0.200904	8	118	2.59125	0.151039	8
	119	2.53491	0.200383	8	119	2.58376	0.150622	8
	120	2.51344	0.199362	8	120	2.57931	0.150701	8
	121	2.54396	0.195522	8	121	2.56222	0.150857	8
	122	2.52746	0.186966	8	122	2.55307	0.15097	8
	123	2.51322	0.185419	8	123	2.54711	0.150927	8
	124	2.49767	0.187363	8	124	2.56106	0.150948	8
	125	2.49302	0.185087	8	125	2.58254	0.151219	8
	126	2.45795	0.185299	8	126	2.62378	0.191318	8
	127	2.45441	0.182115	8	127	2.64089	0.174982	8
	128	2.42525	0.153813	8	128	2.64069	0.195473	8
	129	2.41432	0.145831	8	129	2.63099	0.160748	8
	130	2.38797	0.167832	8	130	2.64096	0.192992	8
	131	2.38549	0.171913	8	131	2.63309	0.177434	8
	132	2.35024	0.136208	8	132	2.62906	0.195994	8
	133	2.33281	0.162585	8	133	2.62581	0.197675	8
	134	2.31005	0.134165	8	134	2.62684	0.193406	8
	135	2.28767	0.130503	8	135	2.61191	0.196198	8
	136	2.26565	0.125723	8	136	2.6121	0.19526	8
	137	2.23926	0.131151	8	137	2.60279	0.196819	8
	138	2.21987	0.133834	8	138	2.59358	0.192413	8
	139	2.18538	0.123507	8	139	2.58856	0.191289	8
	140	2.17461	0.131031	8	140	2.57894	0.192174	8
	141	2.14791	0.122801	8	141	2.5768	0.192295	8
	142	2.12594	0.106047	8	142	2.56589	0.192563	8
	143	2.10185	0.114432	8	143	2.5519	0.191621	8
	144	2.07053	0.1016	8	144	2.54858	0.191474	8
	145	2.04344	0.114805	8	145	2.53864	0.19276	8
	146	2.01034	0.114831	8	146	2.52346	0.191496	8
	147	1.99231	0.119072	8	147	2.51715	0.192778	8
	148	1.96779	0.097778	8	148	2.49569	0.197568	8
	149	1.93986	0.099203	8	149	2.49723	0.19947	8
	150	1.92126	0.107608	8	150	2.48374	0.193693	8
	151	1.89508	0.108062	8	151	2.45841	0.196744	8
	152	1.87626	0.100755	8	152	2.45469	0.207158	8
	153	1.84837	0.106124	8	153	2.4371	0.192807	8
	154	1.82747	0.10933	8	154	2.42641	0.209108	8
	155	1.80298	0.11062	8	155	2.41941	0.234467	8
	156	1.79164	0.120903	8	156	2.4041	0.222631	8
	157	1.7662	0.124025	8	157	2.39192	0.225638	8
	158	1.73845	0.116952	8	158	2.3886	0.227725	8
	159	1.71578	0.120733	8	159	2.37774	0.215847	8
	160	1.68581	0.127042	8	160	2.36263	0.215679	8
	161	1.67053	0.125192	8	161	2.34891	0.209806	8
	162	1.66753	0.129183	8	162	2.344	0.237726	8
	163	1.66222	0.135073	8	163	2.33167	0.239433	8
	164	1.64342	0.132903	8	164	2.32175	0.240434	8
	165	1.63614	0.129566	8	165	2.30984	0.239632	8
	166	1.60746	0.1374	8	166	2.29975	0.238942	8
	167	1.60677	0.130823	8	167	2.28494	0.240857	8
	168	1.59361	0.138602	8	168	2.28162	0.238944	8
	169	1.57354	0.139591	8	169	2.28235	0.241213	8
	170	1.56727	0.141442	8	170	2.31685	0.228625	8
	171	1.55253	0.142945	8	171	2.31714	0.234889	8
	172	1.53467	0.142073	8	172	2.3106	0.240363	8
	173	1.5368	0.14154	8	173	2.30077	0.227938	8
	174	1.51689	0.139754	8	174	2.29571	0.241051	8
	175	1.51078	0.142167	8	175	2.28114	0.218963	8
	176	1.5004	0.14353	8	176	2.27414	0.240381	8
	177	1.48798	0.145114	8	177	2.26444	0.214986	8
	178	1.4793	0.145692	8	178	2.25257	0.221334	8
	179	1.46502	0.143778	8	179	2.24622	0.21746	8
	180	1.44756	0.144161	8	180	2.23779	0.218891	8
	181	1.44122	0.145707	8	181	2.2002	0.219238	8
	182	1.43873	0.144047	8	182	2.18799	0.219427	8
	183	1.42319	0.147111	8	183	2.17937	0.217552	8
	184	1.42218	0.14816	8	184	2.1672	0.222678	8
	185	1.41207	0.149192	8	185	2.16052	0.228752	8
	186	1.40086	0.149611	8	186	2.1491	0.245967	8
	187	1.40231	0.147834	8	187	2.13145	0.242103	8
	188	1.39175	0.147991	8	188	2.11858	0.248608	8
	189	1.38258	0.149376	8	189	2.10682	0.232867	8
	190	1.37486	0.149672	8	190	2.09378	0.248014	8
	191	1.36406	0.151726	8	191	2.08609	0.230444	8
	192	1.36399	0.150245	8	192	2.06675	0.248931	8
	193	1.34396	0.153288	8	193	2.04857	0.252831	8
	194	1.33996	0.150513	8	194	2.03902	0.255016	8
	195	1.33936	0.150262	8	195	2.02006	0.283197	8
	196	1.32425	0.15163	8	196	2.00831	0.280226	8
	197	1.32073	0.153395	8	197	1.9934	0.273086	8
	198	1.32543	0.154933	8	198	1.98389	0.27639	8
	199	1.31389	0.153858	8	199	1.96418	0.285901	8
	200	1.31224	0.153664	8	200	1.95457	0.290188	8
	201	1.29555	0.154342	8	201	1.9319	0.292359	8
	202	1.29073	0.155337	8	202	1.92066	0.301196	8
	203	1.29171	0.155249	8	203	1.90988	0.305221	8
	204	1.27734	0.155592	8	204	1.8886	0.28911	8
	205	1.28091	0.158321	8	205	1.87029	0.307641	8
	206	1.27143	0.156952	8	206	1.86017	0.310745	8
	207	1.26938	0.157078	8	207	1.84343	0.316223	8
	208	1.26445	0.156476	8	208	1.83082	0.316573	8
	209	1.26065	0.15804	8	209	1.81645	0.322832	8
	210	1.25352	0.158125	8	210	1.80742	0.319259	8
	211	1.24976	0.158664	8	211	1.78692	0.321307	8
	212	1.24622	0.158644	8	212	1.76985	0.316329	8
	213	1.24063	0.158656	8	213	1.75991	0.323544	8
	214	1.23776	0.158653	8	214	1.73677	0.323551	8
	215	1.24106	0.158522	8	215	1.73139	0.323595	8
	216	1.22824	0.15862	8	216	1.71411	0.323605	8
	217	1.22147	0.158656	8	217	1.699	0.323642	8
	218	1.22343	0.158517	8	218	1.68373	0.323651	8
	219	1.22004	0.159522	8	219	1.67138	0.323581	8
	220	1.21545	0.159903	8	220	1.6546	0.323705	8
	221	1.20902	0.158888	8	221	1.64262	0.314294	8
	222	1.21053	0.159192	8	222	1.6309	0.319989	8
	223	1.20421	0.158832	8	223	1.61927	0.315185	8
	224	1.19992	0.158595	8	224	1.60334	0.314494	8
	225	1.18765	0.16013	8	225	1.59078	0.32368	8
	226	1.19044	0.157172	8	226	1.57401	0.317371	8
	227	1.18416	0.158707	8	227	1.56484	0.31429	8
	228	1.17873	0.156999	8	228	1.54713	0.313313	8
	229	1.18575	0.15601	8	229	1.53616	0.306552	8
	230	1.17892	0.159506	8	230	1.52466	0.298862	8
	231	1.17773	0.159892	8	231	1.51101	0.303572	8
	232	1.17165	0.155778	8	232	1.49581	0.303642	8
	233	1.17687	0.157357	8	233	1.48975	0.31322	8
	234	1.1664	0.158715	8	234	1.47715	0.305102	8
	235	1.16749	0.157031	8	235	1.4653	0.297582	8
	236	1.16013	0.157892	8	236	1.4526	0.284978	8
	237	1.155	0.156041	8	237	1.44046	0.293399	8
	238	1.15177	0.158891	8	238	1.42615	0.293665	8
	239	1.15291	0.159523	8	239	1.4193	0.289347	8
	240	1.14436	0.159445	8	240	1.40355	0.277927	8
	241	1.14959	0.159428	8	241	1.39599	0.286001	8
	242	1.13962	0.159522	8	242	1.38977	0.286581	8
	243	1.1473	0.159462	8	243	1.37924	0.276574	8
	244	1.13867	0.159506	8	244	1.36996	0.266228	8
	245	1.13289	0.159335	8	245	1.35861	0.255422	8
	246	1.12842	0.159308	8	246	1.34781	0.262384	8
	247	1.13366	0.159089	8	247	1.33944	0.268332	8
	248	1.12453	0.158487	8	248	1.32984	0.267554	8
	249	1.12133	0.151886	8	249	1.31832	0.258813	8
	250	1.11994	0.1555	8	250	1.31124	0.254338	8
	251	1.12263	0.155504	8	251	1.30475	0.228088	8
	252	1.12264	0.152584	8	252	1.29316	0.245976	8
	253	1.11307	0.151262	8	253	1.28165	0.228127	8
	254	1.11763	0.148203	8	254	1.27594	0.24977	8
	255	1.11342	0.150535	8	255	1.26565	0.252722	8
	256	1.10954	0.149346	8	256	1.25731	0.253933	8
	257	1.10768	0.150656	8	257	1.24628	0.240861	8
	258	1.10165	0.149701	8	258	1.24386	0.226165	8
	259	1.10639	0.148649	8	259	1.23286	0.21076	8
	260	1.09849	0.148199	8	260	1.22643	0.210938	8
	261	1.09433	0.148124	8	261	1.22042	0.225772	8
	262	1.09786	0.148175	8	262	1.21509	0.216598	8
	263	1.09214	0.147841	8	263	1.2068	0.215576	8
	264	1.09958	0.148183	8	264	1.20046	0.214499	8
	265	1.08856	0.147956	8	265	1.19257	0.208256	8
	266	1.08748	0.147918	8	266	1.18757	0.200619	8
	267	1.09031	0.147506	8	267	1.1786	0.206989	8
	268	1.07922	0.141539	8	268	1.17759	0.199378	8
	269	1.08091	0.146917	8	269	1.16638	0.206827	8
	270	1.07629	0.141361	8	270	1.16255	0.203654	8
	271	1.07829	0.144669	8	271	1.1604	0.196841	8
	272	1.07507	0.142854	8	272	1.15436	0.190262	8
	273	1.0736	0.143453	8	273	1.15119	0.195973	8
	274	1.07183	0.140134	8	274	1.14466	0.187093	8
	275	1.06868	0.139416	8	275	1.13883	0.196607	8
	276	1.06399	0.138814	8	276	1.13582	0.192847	8
	277	1.06261	0.138859	8	277	1.13032	0.19174	8
	278	1.06233	0.138334	8	278	1.1256	0.195442	8
	279	1.06658	0.1381	8	279	1.12293	0.186055	8
	280	1.06925	0.13916	8	280	1.11694	0.182977	8
	281	1.06217	0.137655	8	281	1.11132	0.180373	8
	282	1.05386	0.134674	8	282	1.10789	0.181286	8
	283	1.05798	0.13612	8	283	1.10356	0.184475	8
	284	1.05092	0.137602	8	284	1.10325	0.183588	8
	285	1.04972	0.135312	8	285	1.09985	0.185499	8
	286	1.05007	0.136171	8	286	1.09258	0.178839	8
	287	1.04972	0.137089	8	287	1.09053	0.172485	8
	288	1.05216	0.134465	8	288	1.08981	0.172696	8
	289	1.0477	0.132122	8	289	1.08692	0.177407	8
	290	1.05069	0.132772	8	290	1.08212	0.178117	8
	291	1.04537	0.131104	8	291	1.07866	0.174836	8
	292	1.04744	0.134292	8	292	1.07574	0.172985	8
	293	1.04949	0.132228	8	293	1.0728	0.171818	8
	294	1.04238	0.133913	8	294	1.06963	0.171283	8
	295	1.04256	0.130719	8	295	1.06608	0.167331	8
	296	1.04294	0.13064	8	296	1.06536	0.169943	8
	297	1.04325	0.129339	8	297	1.06214	0.167779	8
	298	1.03518	0.130399	8	298	1.06295	0.168172	8
	299	1.03631	0.129788	8	299	1.05906	0.167487	8
	300	1.03542	0.129597	8	300	1.05591	0.167321	8
	301	1.04042	0.129042	8	301	1.05382	0.167321	8

## Sheet: Supp4
Sup 4. B	Pre-treated (0HR)			FUS (72HR)			PTX (72HR)
	214	153.2	180.3	159.711	196.345	187.831	523.347	443.5	347.239
Sup 4. C	Without FUS			With FUS				Stage Heat Controller
	0.219016	0.133457	0.152344	0.258764	0.112979	0.116876	0.445165	8.314	7.716	7.97

## Sheet: Supp5
Sup 5. B	EGFP+(%)				Mean Intensity (AU)
		n1	n2	n3		n1	n2	n3
	Control	77.3	71.3	71.5	Control	1.39259e+06	826031	751319
	Ionomycin	81.5	76.8	74.3	Ionomycin	1.52312e+06	964209	949877

## Sheet: Supp6
Sup 6. B	Time (sec)	Mean	SD	N
	0	0.976669	0.0508403	5
	5	0.988879	0.0571185	5
	10	0.989007	0.0568711	5
	15	1.00852	0.0531579	5
	20	1.04822	0.0557978	5
	25	1.04559	0.057597	5
	30	1.04107	0.0570114	5
	35	0.9837	0.0577277	5
	40	0.970973	0.056401	5
	45	0.947369	0.0581786	5
	50	0.946071	0.0531528	5
	55	0.936604	0.0502925	5
	60	0.932489	0.0580984	5
	65	0.930191	0.0523125	5
	70	0.932241	0.0502941	5
	75	0.938291	0.0566764	5
	80	0.953269	0.0566201	5
	85	0.96012	0.0507547	5
	90	0.96209	0.0578085	5
	95	0.972313	0.0488731	5
	100	0.991197	0.122207	5
	105	1.01198	0.0745536	5
	110	1.02501	0.0930942	5
	115	1.04282	0.135334	5
	120	1.19491	0.0546437	5
	125	1.37897	0.116469	5
	130	1.38294	0.0839107	5
	135	1.31355	0.104591	5
	140	1.31595	0.0783409	5
	145	1.29239	0.148041	5
	150	1.26475	0.12747	5
	155	1.34289	0.111259	5
	160	2.20309	0.0904634	5
	165	2.73681	0.112036	5
	170	3.31829	0.103039	5
	175	3.57382	0.0776328	5
	180	3.60327	0.067614	5
	185	3.70221	0.0818826	5
	190	3.57365	0.111965	5
	195	3.60944	0.063501	5
	200	3.53981	0.0768841	5
	205	3.47165	0.0773812	5
	210	3.45493	0.0789226	5
	215	3.36033	0.0869329	5
	220	3.27881	0.0772813	5
	225	3.24784	0.0767484	5
	230	3.24278	0.0766483	5
	235	3.15325	0.0745482	5
	240	3.13785	0.0776417	5
	245	3.08701	0.0875999	5
	250	3.00838	0.0371313	5
	255	2.95317	0.040821	5
	260	2.96891	0.0757728	5
	265	2.96656	0.0415292	5
	270	2.7678	0.0155943	5
	275	2.86229	0.0431927	5
	280	2.71955	0.051356	5
	285	2.69375	0.0239297	5
	290	2.70318	0.0493464	5
	295	2.58387	0.0006505	5
	300	2.64723	0.006696	5
	305	2.64932	0.0042518	5
	310	2.52788	0.0019646	5
	315	2.41939	0.003632	5
	320	2.39527	0.0109375	5
	325	2.41429	0.0122947	5
	330	2.28967	0.0072616	5
	335	2.21363	0.0116318	5
	340	2.22881	0.0093976	5
	345	2.18515	0.012402	5
	350	2.26571	0.0711929	5
	355	2.14917	0.102294	5
	360	2.16969	0.0683078	5
	365	2.09998	0.0551573	5
	370	2.1266	0.0559557	5
	375	2.07249	0.013402	5
	380	2.11765	0.0887664	5
	385	2.16346	0.0795867	5
	390	2.10936	0.0181537	5
	395	1.91071	0.104576	5
	400	1.9214	0.0907885	5
	405	1.93767	0.0980317	5
	410	1.88287	0.0867023	5
	415	1.93957	0.101129	5
	420	1.99947	0.10085	5
	425	2.23162	0.0866088	5
	430	2.43282	0.0888901	5
	435	2.41192	0.102393	5
	440	2.21427	0.0987112	5
	445	1.86883	0.0810762	5
	450	1.62644	0.122224	5
	455	1.47643	0.125086	5
	460	1.40758	0.0972862	5
	465	1.33834	0.135541	5
	470	1.33578	0.117774	5
	475	1.31578	0.0828706	5
	480	1.30197	0.0955832	5
	485	1.30627	0.151845	5
	490	1.28872	0.0895247	5
	495	1.26813	0.152091	5
	500	1.23218	0.10737	5
	505	1.24126	0.148852	5
	510	1.22532	0.111733	5
	515	1.23205	0.114336	5
	520	1.21882	0.10488	5
	525	1.22898	0.111834	5
	530	1.21318	0.104283	5
	535	1.22605	0.122724	5
	540	1.22608	0.144985	5
	545	1.20465	0.0905019	5
	550	1.22524	0.0593511	5
	555	1.21724	0.061389	5
	560	1.21714	0.0860064	5
	565	1.21302	0.0877383	5
	570	1.21093	0.0524316	5
	575	1.21281	0.0839183	5
	580	1.21357	0.0534222	5
	585	1.21511	0.0625745	5
	590	1.23422	0.0509577	5
	595	1.23603	0.0479319	5
	600	1.29532	0.0106018	5
	605	1.4989	0.0156584	5
	610	1.46301	0.0302759	5
	615	1.4995	0.026409	5
	620	1.39083	0.0222562	5
	625	1.36134	0.0416351	5
	630	1.341	0.0457325	5
	635	1.32786	0.0350405	5
	640	1.30991	0.0242204	5
	645	1.2899	0.0101314	5
	650	1.27492	0.0104312	5
	655	1.27362	0.010175	5
	660	1.25112	0.0102206	5
	665	1.26397	0.0101448	5
	670	1.25514	0.0102998	5
	675	1.24932	0.0104487	5
	680	1.23684	0.0101844	5
	685	1.24994	0.0103551	5
	690	1.2415	0.0104468	5
	695	1.24917	0.01048	5
	700	1.25239	0.0385355	5
	705	1.2412	0.0324425	5
	710	1.24115	0.0280162	5
	715	1.24915	0.0313277	5
	720	1.25572	0.0229329	5
	725	1.25671	0.0144822	5
	730	1.26445	0.0266586	5
	735	1.2715	0.0239982	5
	740	1.26747	0.0318715	5
	745	1.26552	0.0392466	5
	750	1.2762	0.125276	5
	755	1.27413	0.0654197	5
	760	1.29014	0.121536	5
	765	1.28306	0.125986	5
	770	1.29222	0.0677043	5
	775	1.31939	0.0682856	5
	780	1.32972	0.122186	5
	785	1.3854	0.131932	5
	790	1.58921	0.0690526	5
	795	1.45243	0.135934	5
	800	1.42014	0.217721	5
	805	1.41269	0.20173	5
	810	1.43172	0.169733	5
	815	1.42473	0.173664	5
	820	1.41397	0.218313	5
	825	1.38434	0.170291	5
	830	1.38835	0.154171	5
	835	1.37243	0.151333	5
	840	1.38067	0.203094	5
	845	1.48968	0.227384	5
	850	1.42599	0.220168	5
	855	1.37808	0.214666	5
	860	1.36505	0.225788	5
	865	1.35825	0.224592	5
	870	1.32184	0.205088	5
	875	1.32955	0.217373	5
	880	1.31905	0.225286	5
	885	1.3217	0.223894	5
	890	1.33314	0.206939	5
	895	1.35828	0.200289	5
	900	1.36097	0.134174	5
	905	1.50824	0.135185	5
	910	1.393	0.147403	5
	915	1.35188	0.136021	5
	920	1.34102	0.178292	5
	925	1.32941	0.190326	5
	930	1.31915	0.197983	5
	935	1.30277	0.129494	5
	940	1.30654	0.16619	5
	945	1.29499	0.113575	5
	950	1.30183	0.145525	5
	955	1.31271	0.170722	5
	960	1.31397	0.155586	5
	965	1.33964	0.123208	5
	970	1.37478	0.117646	5
	975	1.50869	0.137382	5
	980	1.41733	0.144652	5
	985	1.41224	0.125031	5
	990	1.42803	0.150225	5
	995	1.40506	0.180287	5
	1000	1.42691	0.169591	5
	1005	1.49544	0.0936312	5
	1010	1.46654	0.147425	5
	1015	1.42711	0.112627	5
	1020	1.47905	0.122215	5
	1025	1.41671	0.0983986	5
	1030	1.37403	0.102688	5
	1035	1.36317	0.112463	5
	1040	1.36094	0.166534	5
	1045	1.33707	0.0878106	5
	1050	1.34813	0.100529	5
	1055	1.37097	0.105031	5
	1060	1.34286	0.102474	5
	1065	1.34128	0.120991	5
	1070	1.37855	0.118938	5
	1075	1.41971	0.122789	5
	1080	1.4453	0.104851	5
	1085	1.3697	0.098949	5
	1090	1.35164	0.098894	5
	1095	1.34312	0.135224	5
	1100	1.34301	0.113063	5
	1105	1.32995	0.131142	5
	1110	1.34611	0.105779	5
	1115	1.32962	0.108547	5
	1120	1.33639	0.130906	5
	1125	1.3276	0.116199	5
	1130	1.31954	0.123509	5
	1135	1.31939	0.103936	5
	1140	1.30629	0.100151	5
	1145	1.30153	0.0904382	5
	1150	1.29458	0.10892	5
	1155	1.2607	0.0944394	5
	1160	1.27574	0.124298	5
	1165	1.28113	0.129934	5
	1170	1.26643	0.116654	5
	1175	1.26582	0.129597	5
	1180	1.27472	0.134368	5
	1185	1.29022	0.0957453	5
	1190	1.35437	0.112271	5
	1195	1.42168	0.137595	5
	1200	1.34611	0.148597	5
	1205	1.32902	0.138288	5
	1210	1.32946	0.188901	5
	1215	1.33686	0.188618	5
	1220	1.34608	0.138538	5
	1225	1.3428	0.140307	5
	1230	1.36495	0.14662	5
	1235	1.35174	0.149229	5
	1240	1.36187	0.185242	5
	1245	1.37396	0.19616	5
	1250	1.41588	0.129351	5
	1255	1.38877	0.0631201	5
	1260	1.39188	0.145878	5
	1265	1.35507	0.167182	5
	1270	1.32404	0.142804	5
	1275	1.29199	0.152691	5
	1280	1.27747	0.0837895	5
	1285	1.27959	0.135656	5
	1290	1.27847	0.0982294	5
	1295	1.2788	0.0600829	5
	1300	1.28947	0.0631014	5
	1305	1.2809	0.0784189	5
	1310	1.32331	0.0889744	5
	1315	1.39184	0.094017	5
	1320	1.33155	0.0672066	5
	1325	1.30047	0.0810621	5
	1330	1.28483	0.0794586	5
	1335	1.30587	0.0943536	5
	1340	1.29819	0.100562	5
	1345	1.31061	0.104418	5
	1350	1.31431	0.0415441	5
	1355	1.28997	0.0667124	5
	1360	1.29988	0.0564474	5
	1365	1.3114	0.0985199	5
	1370	1.36027	0.0440655	5
	1375	1.40003	0.0654189	5
	1380	1.37783	0.0833285	5
	1385	1.34812	0.0624587	5
	1390	1.33179	0.0779436	5
	1395	1.30797	0.0313199	5
	1400	1.29121	0.103398	5
	1405	1.28294	0.0896526	5
	1410	1.27763	0.0926723	5
	1415	1.28503	0.0409818	5
	1420	1.28457	0.0362612	5
	1425	1.28243	0.0973818	5
	1430	1.28456	0.119245	5
	1435	1.29729	0.110623	5
	1440	1.29847	0.112869	5
	1445	1.30554	0.127398	5
	1450	1.35015	0.125284	5
	1455	1.36332	0.0954593	5
	1460	1.32725	0.0847282	5
	1465	1.31005	0.0984903	5
	1470	1.2851	0.0996652	5
	1475	1.27677	0.0871237	5
	1480	1.27864	0.0768403	5
	1485	1.26796	0.0760373	5
	1490	1.27364	0.11943	5
	1495	1.28881	0.0672635	5
	1500	1.28609	0.0764596	5
	1505	1.30135	0.0688997	5
	1510	1.29835	0.0765429	5
	1515	1.29888	0.0708634	5
	1520	1.28249	0.076046	5
	1525	1.28755	0.0703102	5
	1530	1.29382	0.0692749	5
	1535	1.31613	0.070551	5
	1540	1.42701	0.0685795	5
	1545	1.37989	0.077733	5
	1550	1.31548	0.0578398	5
	1555	1.29037	0.064728	5
	1560	1.2882	0.0684119	5
	1565	1.28976	0.0592403	5
	1570	1.30338	0.0605137	5
	1575	1.28933	0.0723277	5
	1580	1.29427	0.0637092	5
	1585	1.28729	0.0653211	5
	1590	1.27542	0.0642003	5
	1595	1.27762	0.0549358	5
	1600	1.2909	0.0833138	5
	1605	1.29138	0.0645525	5
	1610	1.30709	0.0677555	5
	1615	1.29329	0.07849	5
	1620	1.29185	0.076047	5
	1625	1.31367	0.0720558	5
	1630	1.45351	0.0693226	5
	1635	1.42126	0.0675171	5
	1640	1.32912	0.0765826	5
	1645	1.32299	0.0836599	5
	1650	1.30696	0.0560596	5
	1655	1.3096	0.0536994	5
	1660	1.32058	0.0694882	5
	1665	1.32477	0.0622879	5
	1670	1.32494	0.0575294	5
	1675	1.37138	0.0702632	5
	1680	1.31248	0.0766108	5
	1685	1.30202	0.0719345	5
	1690	1.27193	0.0662928	5
	1695	1.2712	0.0435748	5
	1700	1.25811	0.0215682	5
	1705	1.26263	0.0256205	5
	1710	1.29386	0.0423228	5
	1715	1.31004	0.0154896	5
	1720	1.36265	0.0230978	5
	1725	1.2853	0.0144319	5
	1730	1.26483	0.0210856	5
	1735	1.26243	0.0432969	5
	1740	1.28815	0.0364843	5
	1745	1.27409	0.013749	5
	1750	1.3146	0.195914	5
	1755	1.38633	0.0239384	5
	1760	1.52539	0.0729245	5
	1765	1.38217	0.199247	5
	1770	1.26353	0.0146788	5
	1775	1.26939	0.175774	5
	1780	1.24175	0.0203974	5
	1785	1.25245	0.254016	5
	1790	1.27311	0.108292	5
	1795	1.26651	0.256058	5
	1800	1.36761	0.256058	5

## Sheet: Supp7
Sup 7. A		n1	n2	n3
	Control	0.00315381	0.00223815	0.00270223
	Iono only	0.00227023	0.00194805	0.00269447
	Dox only	0.0232667	0.0292173	0.026653
	Dox / Iono	0.194128	0.22034	0.332013
Sup 7. B		n1	n2	n3	n4	n5	n6	n7	n8
	Control	12.53	5.59	1.44	4.76	1.76	9.7	0.72	2.12
	Iono only	0.63	1.86	5.48	17.2	15.7	4.53	2.43	2.54
	Dox only	12.46	6.78	45.63	51.1	20.97	34.53	17.12	23.86
	Dox / Iono	541.52	459.91	446.93	293.12	462.24	218.59	196.21	308.88

## Sheet: Sup9
Sup 9.	Distance (mm)	-1.05	-0.948	-0.762	-0.576	-0.39	-0.204	-0.018	0.168	0.354	0.54	0.726	0.912	1.05
	Normalized Voltage (dB)	-8.1982	-8.02201	-6.78836	-4.29337	-2.11553	-0.441075	-0.133261	-1.0367	-2.62501	-5.69498	-7.83224	-8.14497	-7.88359

## Sheet: Supp10 
Sup 10.
	Freefield		Animal
	Axial Location (mm)	Pressure (Pa)	Axial Location (mm)	Pressure (Pa)
	-50	96729.3	-50	48697.4
	-49.9288	79240	-49.9288	45212.8
	-49.8575	66535.3	-49.8575	42988.4
	-49.7863	62008.5	-49.7863	42511.3
	-49.7151	67372.7	-49.7151	43779.9
	-49.6439	77838.4	-49.6439	45953.6
	-49.5726	88852.9	-49.5726	48199.8
	-49.5014	96685.6	-49.5014	49481.1
	-49.4302	99971.8	-49.4302	49451
	-49.359	98415.6	-49.359	48036.9
	-49.2877	92186.1	-49.2877	45508.8
	-49.2165	83254.9	-49.2165	42810.6
	-49.1453	73250.4	-49.1453	40621.4
	-49.0741	65778.2	-49.0741	39865.3
	-49.0028	64202.2	-49.0028	40766.9
	-48.9316	69617.2	-48.9316	42889.1
	-48.8604	79570.2	-48.8604	45176.3
	-48.7892	90498.6	-48.7892	46690.4
	-48.7179	101207	-48.7179	47024.1
	-48.6467	109808	-48.6467	45799.4
	-48.5755	115952	-48.5755	43472.4
	-48.5043	120293	-48.5043	40691.3
	-48.433	122812	-48.433	38703.2
	-48.3618	124169	-48.3618	38802.2
	-48.2906	124842	-48.2906	41560.3
	-48.2194	124601	-48.2194	46270.4
	-48.1481	123488	-48.1481	51435.2
	-48.0769	121177	-48.0769	56325.9
	-48.0057	117187	-48.0057	59687.1
	-47.9345	112040	-47.9345	61029.9
	-47.8632	105606	-47.8632	60437
	-47.792	98721.1	-47.792	57974.3
	-47.7208	93083.5	-47.7208	54568.3
	-47.6496	88911.1	-47.6496	51098
	-47.5783	86998.8	-47.5783	48874.6
	-47.5071	87335	-47.5071	48884.3
	-47.4359	88353.8	-47.4359	51237.5
	-47.3647	88695.9	-47.3647	54983.6
	-47.2934	87589.1	-47.2934	58784.9
	-47.2222	83686.7	-47.2222	61878.3
	-47.151	76805.4	-47.151	63273.1
	-47.0798	68026.6	-47.0798	62838.5
	-47.0085	56923	-47.0085	60636.8
	-46.9373	45362.8	-46.9373	57090.1
	-46.8661	36160.4	-46.8661	53330.2
	-46.7949	31050.9	-46.7949	50064.6
	-46.7236	32188.7	-46.7236	48325.5
	-46.6524	37151.3	-46.6524	48475.6
	-46.5812	43351.7	-46.5812	50042.4
	-46.51	48954.8	-46.51	51973.5
	-46.4387	53539	-46.4387	53308.3
	-46.3675	57854	-46.3675	53499.6
	-46.2963	62087.4	-46.2963	52159.5
	-46.2251	66348.7	-46.2251	49765.8
	-46.1538	70920.4	-46.1538	46838.6
	-46.0826	74822.4	-46.0826	44530.6
	-46.0114	77144.9	-46.0114	44053.8
	-45.9402	77570.4	-45.9402	45880.6
	-45.8689	75255.3	-45.8689	49512.8
	-45.7977	70591.8	-45.7977	53665.4
	-45.7265	64079.5	-45.7265	57552.6
	-45.6553	57383.6	-45.6553	59986.9
	-45.584	53426.7	-45.584	60548.7
	-45.5128	54015.6	-45.5128	59294.8
	-45.4416	59463.5	-45.4416	56439.7
	-45.3704	67240.9	-45.3704	53057.8
	-45.2991	74909.7	-45.2991	50149
	-45.2279	79862.4	-45.2279	49058.9
	-45.1567	80835.7	-45.1567	50461.7
	-45.0855	76914.6	-45.0855	54132.8
	-45.0142	67700.1	-45.0142	58787.7
	-44.943	54443.7	-44.943	63039.9
	-44.8718	36585.8	-44.8718	66217.4
	-44.8006	15935.9	-44.8006	67400.8
	-44.7293	5591.3	-44.7293	66566.7
	-44.6581	26900	-44.6581	63812.6
	-44.5869	46505.4	-44.5869	59628.5
	-44.5157	61880.8	-44.5157	55227.6
	-44.4444	73693.6	-44.4444	51345
	-44.3732	80173.5	-44.3732	49126.9
	-44.302	81208.5	-44.302	49041.9
	-44.2308	78190.9	-44.2308	50612.5
	-44.1595	72382	-44.1595	52768.6
	-44.0883	66864.2	-44.0883	54502
	-44.0171	65638.9	-44.0171	55194.1
	-43.9459	71048.9	-43.9459	54401.4
	-43.8746	81352.7	-43.8746	52499.2
	-43.8034	94862.1	-43.8034	49808.2
	-43.7322	107714	-43.7322	47202.1
	-43.661	117543	-43.661	45717.7
	-43.5897	124491	-43.5897	45771.6
	-43.5185	127500	-43.5185	47284.7
	-43.4473	127355	-43.4473	49486.4
	-43.3761	125468	-43.3761	51720.1
	-43.3048	123053	-43.3048	53061.1
	-43.2336	121672	-43.2336	53217.4
	-43.1624	122130	-43.1624	52301.5
	-43.0912	123832	-43.0912	50654
	-43.0199	125558	-43.0199	49222.2
	-42.9487	126221	-42.9487	48832.8
	-42.8775	124098	-42.8775	50096.4
	-42.8063	119045	-42.8063	52867
	-42.735	111195	-42.735	56718.8
	-42.6638	101927	-42.6638	60470.9
	-42.5926	94477.8	-42.5926	63195
	-42.5214	91475.6	-42.5214	64551.2
	-42.4501	95123.3	-42.4501	64002.7
	-42.3789	104108	-42.3789	61851.8
	-42.3077	116051	-42.3077	58435.1
	-42.2365	127030	-42.2365	54560.8
	-42.1652	134377	-42.1652	51518.5
	-42.094	137331	-42.094	50084.1
	-42.0228	134641	-42.0228	50759.8
	-41.9516	127354	-41.9516	53065.5
	-41.8803	116778	-41.8803	56201.2
	-41.8091	105868	-41.8091	58915.9
	-41.7379	99170.5	-41.7379	60461.5
	-41.6667	100146	-41.6667	60566.6
	-41.5954	109448	-41.5954	59060.2
	-41.5242	123538	-41.5242	56561.3
	-41.453	139575	-41.453	53599.1
	-41.3818	153466	-41.3818	51127.1
	-41.3105	163113	-41.3105	50058
	-41.2393	168125	-41.2393	50713.7
	-41.1681	167579	-41.1681	52735.4
	-41.0969	162652	-41.0969	55263.8
	-41.0256	153985	-41.0256	57787.1
	-40.9544	143149	-40.9544	59487.2
	-40.8832	132743	-40.8832	60211.9
	-40.812	123641	-40.812	60256.6
	-40.7407	117257	-40.7407	59933.8
	-40.6695	114167	-40.6695	59938.3
	-40.5983	113146	-40.5983	60855.3
	-40.5271	112950	-40.5271	62762.9
	-40.4558	112936	-40.4558	65319.8
	-40.3846	111920	-40.3846	68232.1
	-40.3134	109747	-40.3134	70555.2
	-40.2422	107181	-40.2422	71750
	-40.1709	103705	-40.1709	71705
	-40.0997	99656.1	-40.0997	70222.1
	-40.0285	95469.3	-40.0285	67899.2
	-39.9573	90174.5	-39.9573	65304.6
	-39.886	83640.4	-39.886	63299.6
	-39.8148	76420.6	-39.8148	62760.8
	-39.7436	68274.7	-39.7436	63934.8
	-39.6724	60945.2	-39.6724	66400.6
	-39.6011	57207.1	-39.6011	69284.6
	-39.5299	58835.2	-39.5299	71874.8
	-39.4587	66111.7	-39.4587	73149.7
	-39.3875	76359	-39.3875	72806.1
	-39.3162	87745.3	-39.3162	70756.4
	-39.245	97547.7	-39.245	67219.9
	-39.1738	104217	-39.1738	63230.9
	-39.1026	107633	-39.1026	59527.7
	-39.0313	107032	-39.0313	57316.3
	-38.9601	103202	-38.9601	57353.6
	-38.8889	96877.4	-38.8889	59540.7
	-38.8177	89510.9	-38.8177	62932.6
	-38.7464	83408.5	-38.7464	66342.2
	-38.6752	79886.6	-38.6752	69139.5
	-38.604	79940.1	-38.604	70490.9
	-38.5328	82993.6	-38.5328	70399.5
	-38.4615	87636.2	-38.4615	69155
	-38.3903	91915.3	-38.3903	67249.4
	-38.3191	94766	-38.3191	65654.8
	-38.2479	95479	-38.2479	65031.4
	-38.1766	93681.6	-38.1766	65735.5
	-38.1054	90066.5	-38.1054	67576.5
	-38.0342	84494.3	-38.0342	70155
	-37.963	77619	-37.963	72483.6
	-37.8917	70479.5	-37.8917	73950.6
	-37.8205	62994.8	-37.8205	74347
	-37.7493	56158.9	-37.7493	73447.5
	-37.6781	51408.5	-37.6781	71806.5
	-37.6068	50002	-37.6068	69896
	-37.5356	53310.2	-37.5356	68410.8
	-37.4644	60732.3	-37.4644	68042.7
	-37.3932	71424.4	-37.3932	68883.8
	-37.3219	82992.2	-37.3219	70514.2
	-37.2507	93180.9	-37.2507	72252.4
	-37.1795	101753	-37.1795	73467.1
	-37.1083	106801	-37.1083	73357.3
	-37.037	107651	-37.037	71846.2
	-36.9658	104860	-36.9658	68921.9
	-36.8946	98637.4	-36.8946	65058.9
	-36.8234	91105.6	-36.8234	61459.2
	-36.7521	85035.9	-36.7521	58931.9
	-36.6809	83946	-36.6809	58482.9
	-36.6097	89583.7	-36.6097	60281.9
	-36.5385	101426	-36.5385	63787.9
	-36.4672	115752	-36.4672	67708.4
	-36.396	128798	-36.396	70895.5
	-36.3248	139293	-36.3248	72838.2
	-36.2536	144637	-36.2536	72887.8
	-36.1823	144261	-36.1823	71309
	-36.1111	138359	-36.1111	68505.6
	-36.0399	127405	-36.0399	65290.1
	-35.9687	114079	-35.9687	62936.9
	-35.8974	100617	-35.8974	62265.1
	-35.8262	91487.9	-35.8262	63660.8
	-35.755	90342.6	-35.755	66628.3
	-35.6838	97492.9	-35.6838	70502.6
	-35.6125	109343	-35.6125	73991.4
	-35.5413	121395	-35.5413	76310.6
	-35.4701	131874	-35.4701	77227.1
	-35.3989	138392	-35.3989	76448.7
	-35.3276	140781	-35.3276	74523.3
	-35.2564	139930	-35.2564	71919.2
	-35.1852	136770	-35.1852	69387.3
	-35.114	133447	-35.114	67799.4
	-35.0427	131611	-35.0427	67440.8
	-34.9715	132137	-34.9715	68168.9
	-34.9003	134858	-34.9003	69470.3
	-34.8291	139138	-34.8291	70810.6
	-34.7578	142990	-34.7578	71428.6
	-34.6866	145350	-34.6866	71173.7
	-34.6154	145916	-34.6154	70111.2
	-34.5442	144448	-34.5442	68528.5
	-34.4729	142361	-34.4729	67216
	-34.4017	140598	-34.4017	66727.2
	-34.3305	140289	-34.3305	67412.7
	-34.2593	142197	-34.2593	69181.7
	-34.188	145613	-34.188	71764.3
	-34.1168	148935	-34.1168	74257.1
	-34.0456	150713	-34.0456	76022.2
	-33.9744	149283	-33.9744	76909.7
	-33.9031	143320	-33.9031	76597.9
	-33.8319	133426	-33.8319	75522.4
	-33.7607	119113	-33.7607	74273
	-33.6895	102283	-33.6895	73485.2
	-33.6182	86997.4	-33.6182	73850.3
	-33.547	75998.3	-33.547	75720.6
	-33.4758	74182.9	-33.4758	78682.3
	-33.4046	81153.7	-33.4046	82002.2
	-33.3333	92402.1	-33.3333	85225.5
	-33.2621	102916	-33.2621	87347.2
	-33.1909	109645	-33.1909	88035
	-33.1197	111279	-33.1197	87306.9
	-33.0484	106897	-33.0484	85198.4
	-32.9772	97798	-32.9772	82513.9
	-32.906	84641.9	-32.906	79849.3
	-32.8348	70714.1	-32.8348	77958.5
	-32.7635	61442.1	-32.7635	77469.4
	-32.6923	61290.5	-32.6923	78430.4
	-32.6211	70899.3	-32.6211	80296.8
	-32.5499	84633.8	-32.5499	82372.2
	-32.4786	98823.9	-32.4786	84151.1
	-32.4074	109826	-32.4074	84902.4
	-32.3362	116201	-32.3362	84614.7
	-32.265	117783	-32.265	83437.3
	-32.1937	114247	-32.1937	81682.2
	-32.1225	107009	-32.1225	80138.5
	-32.0513	96662.8	-32.0513	79287.8
	-31.9801	85174.6	-31.9801	79409.5
	-31.9088	75317.1	-31.9088	80493.8
	-31.8376	68465.9	-31.8376	82323.4
	-31.7664	66302.3	-31.7664	84157.1
	-31.6952	68361.5	-31.6952	85555.2
	-31.6239	72833.3	-31.6239	86404.9
	-31.5527	77611	-31.5527	86460.4
	-31.4815	81430.5	-31.4815	86122.9
	-31.4103	83796.1	-31.4103	85803
	-31.339	84271.4	-31.339	85809
	-31.2678	83148.8	-31.2678	86493.2
	-31.1966	80715	-31.1966	87910.9
	-31.1254	77299.7	-31.1254	89572.3
	-31.0541	73728.2	-31.0541	91025.4
	-30.9829	70950.4	-30.9829	91926.5
	-30.9117	70025.4	-30.9117	91681.6
	-30.8405	71865.2	-30.8405	90402.5
	-30.7692	77310.7	-30.7692	88231.7
	-30.698	85492.3	-30.698	85573.2
	-30.6268	94752	-30.6268	83369.4
	-30.5556	104753	-30.5556	82116.2
	-30.4843	113435	-30.4843	82204.2
	-30.4131	119511	-30.4131	83608.1
	-30.3419	123213	-30.3419	85895.4
	-30.2707	123586	-30.2707	88111.7
	-30.1994	121086	-30.1994	89586.2
	-30.1282	116746	-30.1282	89944.3
	-30.057	111591	-30.057	88795.9
	-29.9858	107515	-29.9858	86611.1
	-29.9145	106150	-29.9145	83823.5
	-29.8433	108150	-29.8433	81229.4
	-29.7721	112954	-29.7721	79866.3
	-29.7009	120040	-29.7009	80218.5
	-29.6296	127311	-29.6296	82225.7
	-29.5584	133379	-29.5584	85268.6
	-29.4872	138248	-29.4872	88759.6
	-29.416	141035	-29.416	91561.5
	-29.3447	142085	-29.3447	93146.8
	-29.2735	142249	-29.2735	93431.4
	-29.2023	141700	-29.2023	92297
	-29.1311	141054	-29.1311	90435.6
	-29.0598	140946	-29.0598	88411.1
	-28.9886	141045	-28.9886	86878.7
	-28.9174	141414	-28.9174	86465.9
	-28.8462	142525	-28.8462	87277.2
	-28.7749	144158	-28.7749	88839.3
	-28.7037	146844	-28.7037	90556.7
	-28.6325	151279	-28.6325	91961.6
	-28.5613	157112	-28.5613	92336.7
	-28.49	163912	-28.49	91702.9
	-28.4188	171218	-28.4188	90222.2
	-28.3476	177160	-28.3476	88253.6
	-28.2764	180540	-28.2764	86661.5
	-28.2051	180544	-28.2051	85963
	-28.1339	175943	-28.1339	86428
	-28.0627	167457	-28.0627	87957.6
	-27.9915	155313	-27.9915	90244
	-27.9202	141375	-27.9202	92376.1
	-27.849	129474	-27.849	93791.4
	-27.7778	121984	-27.7778	94352.2
	-27.7066	121822	-27.7066	93789.2
	-27.6353	128552	-27.6353	92631.7
	-27.5641	139206	-27.5641	91508.7
	-27.4929	149516	-27.4929	91023
	-27.4217	156354	-27.4217	91785.3
	-27.3504	157989	-27.3504	94080.3
	-27.2792	152929	-27.2792	97345.5
	-27.208	142318	-27.208	100809
	-27.1368	126679	-27.1368	104052
	-27.0655	109318	-27.0655	106052
	-26.9943	96084.8	-26.9943	106559
	-26.9231	91745.8	-26.9231	105719
	-26.8519	99263.4	-26.8519	103651
	-26.7806	114057	-26.7806	101276
	-26.7094	131321	-26.7094	99316.2
	-26.6382	145719	-26.6382	98424.5
	-26.567	154594	-26.567	99034.3
	-26.4957	157474	-26.4957	101102
	-26.4245	153641	-26.4245	103810
	-26.3533	144995	-26.3533	106363
	-26.2821	132966	-26.2821	108305
	-26.2108	120839	-26.2108	108851
	-26.1396	112750	-26.1396	108100
	-26.0684	110652	-26.0684	106338
	-25.9972	114662	-25.9972	103992
	-25.9259	121885	-25.9259	102052
	-25.8547	129487	-25.8547	101164
	-25.7835	134297	-25.7835	101645
	-25.7123	135300	-25.7123	103442
	-25.641	132248	-25.641	106298
	-25.5698	125786	-25.5698	109218
	-25.4986	118339	-25.4986	111563
	-25.4274	111406	-25.4274	113157
	-25.3561	107249	-25.3561	113541
	-25.2849	106793	-25.2849	113089
	-25.2137	109401	-25.2137	112268
	-25.1425	113057	-25.1425	111442
	-25.0712	115979	-25.0712	111229
	-25	117739	-25	111926
	-24.9288	117984	-24.9288	113249
	-24.8575	117984	-24.8575	114879
	-24.7863	119590	-24.7863	116526
	-24.7151	123896	-24.7151	117441
	-24.6439	130834	-24.6439	117532
	-24.5726	140277	-24.5726	116860
	-24.5014	149615	-24.5014	115471
	-24.4302	156581	-24.4302	114056
	-24.359	160783	-24.359	113034
	-24.2877	160620	-24.2877	112659
	-24.2165	156723	-24.2165	113156
	-24.1453	150673	-24.1453	114405
	-24.0741	144601	-24.0741	115754
	-24.0028	141740	-24.0028	116812
	-23.9316	144523	-23.9316	117341
	-23.8604	152959	-23.8604	116917
	-23.7892	164589	-23.7892	115889
	-23.7179	177648	-23.7179	114617
	-23.6467	188233	-23.6467	113486
	-23.5755	194196	-23.5755	113174
	-23.5043	195327	-23.5043	114014
	-23.433	190820	-23.433	115786
	-23.3618	182534	-23.3618	118135
	-23.2906	172593	-23.2906	120746
	-23.2194	164194	-23.2194	122710
	-23.1481	160979	-23.1481	123730
	-23.0769	164932	-23.0769	123815
	-23.0057	175064	-23.0057	122827
	-22.9345	188148	-22.9345	121406
	-22.8632	202079	-22.8632	120069
	-22.792	213023	-22.792	119205
	-22.7208	219321	-22.7208	119286
	-22.6496	220829	-22.6496	120417
	-22.5783	216995	-22.5783	122071
	-22.5071	209646	-22.5071	123807
	-22.4359	200152	-22.4359	125338
	-22.3647	190627	-22.3647	125977
	-22.2934	183823	-22.2934	125793
	-22.2222	180848	-22.2222	125027
	-22.151	181864	-22.151	123850
	-22.0798	185998	-22.0798	122965
	-22.0085	191840	-22.0085	122864
	-21.9373	197140	-21.9373	123601
	-21.8661	200900	-21.8661	125151
	-21.7949	202509	-21.7949	127439
	-21.7236	201299	-21.7236	129660
	-21.6524	198090	-21.6524	131430
	-21.5812	193144	-21.5812	132777
	-21.51	187044	-21.51	133319
	-21.4387	181270	-21.4387	133430
	-21.3675	176373	-21.3675	133645
	-21.2963	173104	-21.2963	134105
	-21.2251	172431	-21.2251	135174
	-21.1538	174470	-21.1538	137122
	-21.0826	178656	-21.0826	139390
	-21.0114	184308	-21.0114	141586
	-20.9402	190660	-20.9402	143589
	-20.8689	195970	-20.8689	144636
	-20.7977	199396	-20.7977	144750
	-20.7265	200419	-20.7265	144235
	-20.6553	198178	-20.6553	143158
	-20.584	193499	-20.584	142249
	-20.5128	186780	-20.5128	142088
	-20.4416	179148	-20.4416	142759
	-20.3704	172835	-20.3704	144331
	-20.2991	168698	-20.2991	146769
	-20.2279	167561	-20.2279	149189
	-20.1567	169409	-20.1567	151118
	-20.0855	173152	-20.0855	152492
	-20.0142	176860	-20.0142	152769
	-19.943	179312	-19.943	152320
	-19.8718	179773	-19.8718	151729
	-19.8006	177574	-19.8006	151281
	-19.7293	173738	-19.7293	151646
	-19.6581	169164	-19.6581	153333
	-19.5869	165173	-19.5869	155958
	-19.5157	163379	-19.5157	159117
	-19.4444	164665	-19.4444	162651
	-19.3732	168598	-19.3732	165468
	-19.302	174123	-19.302	167231
	-19.2308	180923	-19.2308	168106
	-19.1595	187216	-19.1595	167810
	-19.0883	192368	-19.0883	166994
	-19.0171	197089	-19.0171	166336
	-18.9459	200852	-18.9459	166082
	-18.8746	204047	-18.8746	166706
	-18.8034	207633	-18.8034	168434
	-18.7322	210868	-18.7322	170585
	-18.661	213437	-18.661	172716
	-18.5897	215707	-18.5897	174628
	-18.5185	216565	-18.5185	175474
	-18.4473	216224	-18.4473	175358
	-18.3761	215715	-18.3761	174626
	-18.3048	215330	-18.3048	173386
	-18.2336	216337	-18.2336	172468
	-18.1624	220050	-18.1624	172506
	-18.0912	225975	-18.0912	173509
	-18.0199	233182	-18.0199	175502
	-17.9487	241306	-17.9487	178454
	-17.8775	247729	-17.8775	181342
	-17.8063	251132	-17.8063	183677
	-17.735	251757	-17.735	185468
	-17.6638	248921	-17.6638	186108
	-17.5926	244378	-17.5926	186015
	-17.5214	240573	-17.5214	185850
	-17.4501	239550	-17.4501	185792
	-17.3789	243261	-17.3789	186475
	-17.3077	252881	-17.3077	188401
	-17.2365	266161	-17.2365	191042
	-17.1652	280022	-17.1652	194013
	-17.094	293182	-17.094	197211
	-17.0228	301814	-17.0228	199531
	-16.9516	304740	-16.9516	200766
	-16.8803	302546	-16.8803	201204
	-16.8091	295318	-16.8091	200606
	-16.7379	286175	-16.7379	199723
	-16.6667	278016	-16.6667	199357
	-16.5954	273705	-16.5954	199665
	-16.5242	275417	-16.5242	201030
	-16.453	283509	-16.453	203764
	-16.3818	295058	-16.3818	206976
	-16.3105	306687	-16.3105	210131
	-16.2393	316556	-16.2393	213240
	-16.1681	321213	-16.1681	215323
	-16.0969	320371	-16.0969	216457
	-16.0256	314732	-16.0256	217279
	-15.9544	305357	-15.9544	217703
	-15.8832	295883	-15.8832	218413
	-15.812	288881	-15.812	220249
	-15.7407	286495	-15.7407	222882
	-15.6695	289587	-15.6695	226186
	-15.5983	297550	-15.5983	230405
	-15.5271	307084	-15.5271	234325
	-15.4558	315539	-15.4558	237501
	-15.3846	321856	-15.3846	240271
	-15.3134	323915	-15.3134	241892
	-15.2422	322539	-15.2422	242766
	-15.1709	319123	-15.1709	243789
	-15.0997	314859	-15.0997	244849
	-15.0285	312131	-15.0285	246443
	-14.9573	312392	-14.9573	249273
	-14.886	315221	-14.886	252567
	-14.8148	319820	-14.8148	255993
	-14.7436	325625	-14.7436	259815
	-14.6724	330123	-14.6724	262865
	-14.6011	332722	-14.6011	265043
	-14.5299	334069	-14.5299	267024
	-14.4587	333923	-14.4587	268363
	-14.3875	333933	-14.3875	269654
	-14.3162	335902	-14.3162	271925
	-14.245	339779	-14.245	274801
	-14.1738	345481	-14.1738	278363
	-14.1026	353258	-14.1026	283168
	-14.0313	360501	-14.0313	287956
	-13.9601	365942	-13.9601	292238
	-13.8889	370007	-13.8889	296454
	-13.8177	371350	-13.8177	299487
	-13.7464	371160	-13.7464	301531
	-13.6752	371601	-13.6752	303566
	-13.604	373208	-13.604	305228
	-13.5328	377203	-13.5328	307114
	-13.4615	384955	-13.4615	310239
	-13.3903	394423	-13.3903	313876
	-13.3191	403905	-13.3191	317877
	-13.2479	413387	-13.2479	322734
	-13.1766	419855	-13.1766	327046
	-13.1054	422923	-13.1054	330523
	-13.0342	424164	-13.0342	333820
	-12.963	423379	-12.963	336038
	-12.8917	422702	-12.8917	337649
	-12.8205	424971	-12.8205	339798
	-12.7493	430255	-12.7493	342055
	-12.6781	438642	-12.6781	344847
	-12.6068	451091	-12.6068	349126
	-12.5356	464258	-12.5356	353792
	-12.4644	476095	-12.4644	358541
	-12.3932	487247	-12.3932	364009
	-12.3219	494925	-12.3219	368763
	-12.2507	499399	-12.2507	372712
	-12.1795	503082	-12.1795	376862
	-12.1083	505610	-12.1083	380325
	-12.037	508648	-12.037	383523
	-11.9658	514809	-11.9658	387703
	-11.8946	522847	-11.8946	391968
	-11.8234	532335	-11.8234	396375
	-11.7521	544270	-11.7521	401856
	-11.6809	555369	-11.6809	406960
	-11.6097	564569	-11.6097	411471
	-11.5385	572946	-11.5385	416345
	-11.4672	578208	-11.4672	420331
	-11.396	581067	-11.396	423720
	-11.3248	583573	-11.3248	427865
	-11.2536	584855	-11.2536	431891
	-11.1823	586264	-11.1823	436128
	-11.1111	589822	-11.1111	441846
	-11.0399	594191	-11.0399	447672
	-10.9687	599731	-10.9687	453357
	-10.8974	607816	-10.8974	459934
	-10.8262	616110	-10.8262	465723
	-10.755	624376	-10.755	470656
	-10.6838	633859	-10.6838	476156
	-10.6125	642026	-10.6125	481057
	-10.5413	648843	-10.5413	485803
	-10.4701	655835	-10.4701	492127
	-10.3989	660876	-10.3989	498810
	-10.3276	664654	-10.3276	505822
	-10.2564	669223	-10.2564	514534
	-10.1852	673182	-10.1852	522932
	-10.114	677679	-10.114	530510
	-10.0427	684855	-10.0427	538598
	-9.97151	692856	-9.97151	545298
	-9.90028	701730	-9.90028	550755
	-9.82906	712739	-9.82906	556872
	-9.75783	722621	-9.75783	562443
	-9.68661	730753	-9.68661	568012
	-9.61538	738390	-9.61538	575584
	-9.54416	742893	-9.54416	583568
	-9.47293	745270	-9.47293	591757
	-9.40171	748022	-9.40171	601687
	-9.33048	750225	-9.33048	610988
	-9.25926	753683	-9.25926	619211
	-9.18803	760984	-9.18803	628076
	-9.11681	770093	-9.11681	635601
	-9.04558	780662	-9.04558	642105
	-8.97436	794028	-8.97436	649909
	-8.90313	806236	-8.90313	657527
	-8.83191	816514	-8.83191	665334
	-8.76068	826895	-8.76068	675562
	-8.68946	834760	-8.68946	686040
	-8.61823	841378	-8.61823	696351
	-8.54701	850183	-8.54701	708381
	-8.47578	859533	-8.47578	719419
	-8.40456	870212	-8.40456	729149
	-8.33333	884827	-8.33333	739814
	-8.26211	899542	-8.26211	749219
	-8.19088	913197	-8.19088	757715
	-8.11966	927688	-8.11966	767949
	-8.04843	938879	-8.04843	777879
	-7.97721	947123	-7.97721	787634
	-7.90598	955864	-7.90598	799629
	-7.83476	963230	-7.83476	811161
	-7.76353	971141	-7.76353	821901
	-7.69231	983504	-7.69231	834183
	-7.62108	997563	-7.62108	845238
	-7.54986	1.01286e+06	-7.54986	855153
	-7.47863	1.03163e+06	-7.47863	866723
	-7.40741	1.04857e+06	-7.40741	877604
	-7.33618	1.06248e+06	-7.33618	888149
	-7.26496	1.07619e+06	-7.26496	901263
	-7.19373	1.08609e+06	-7.19373	914212
	-7.12251	1.09392e+06	-7.12251	926774
	-7.05128	1.10454e+06	-7.05128	941579
	-6.98006	1.11618e+06	-6.98006	955300
	-6.90883	1.13033e+06	-6.90883	967657
	-6.83761	1.15089e+06	-6.83761	981558
	-6.76638	1.17294e+06	-6.76638	994047
	-6.69516	1.19461e+06	-6.69516	1.00551e+06
	-6.62393	1.21821e+06	-6.62393	1.01936e+06
	-6.55271	1.23744e+06	-6.55271	1.03289e+06
	-6.48148	1.25184e+06	-6.48148	1.04634e+06
	-6.41026	1.2656e+06	-6.41026	1.06293e+06
	-6.33903	1.27569e+06	-6.33903	1.07911e+06
	-6.26781	1.28484e+06	-6.26781	1.09442e+06
	-6.19658	1.29863e+06	-6.19658	1.1118e+06
	-6.12536	1.31435e+06	-6.12536	1.12734e+06
	-6.05413	1.33256e+06	-6.05413	1.14094e+06
	-5.98291	1.3566e+06	-5.98291	1.15611e+06
	-5.91168	1.37989e+06	-5.91168	1.16965e+06
	-5.84046	1.40054e+06	-5.84046	1.18227e+06
	-5.76923	1.42128e+06	-5.76923	1.19796e+06
	-5.69801	1.43626e+06	-5.69801	1.21358e+06
	-5.62678	1.4468e+06	-5.62678	1.22936e+06
	-5.55556	1.45812e+06	-5.55556	1.24891e+06
	-5.48433	1.46784e+06	-5.48433	1.26798e+06
	-5.41311	1.47907e+06	-5.41311	1.28601e+06
	-5.34188	1.4971e+06	-5.34188	1.30643e+06
	-5.27066	1.51756e+06	-5.27066	1.32475e+06
	-5.19943	1.53982e+06	-5.19943	1.34097e+06
	-5.12821	1.56656e+06	-5.12821	1.3592e+06
	-5.05698	1.59009e+06	-5.05698	1.37572e+06
	-4.98575	1.60924e+06	-4.98575	1.39128e+06
	-4.91453	1.6276e+06	-4.91453	1.41037e+06
	-4.8433	1.64011e+06	-4.8433	1.42913e+06
	-4.77208	1.64959e+06	-4.77208	1.44775e+06
	-4.70085	1.662e+06	-4.70085	1.47029e+06
	-4.62963	1.67459e+06	-4.62963	1.49185e+06
	-4.5584	1.6899e+06	-4.5584	1.51205e+06
	-4.48718	1.71249e+06	-4.48718	1.53489e+06
	-4.41595	1.73604e+06	-4.41595	1.55538e+06
	-4.34473	1.75935e+06	-4.34473	1.5738e+06
	-4.2735	1.78508e+06	-4.2735	1.59472e+06
	-4.20228	1.8055e+06	-4.20228	1.61379e+06
	-4.13105	1.82108e+06	-4.13105	1.6318e+06
	-4.05983	1.83649e+06	-4.05983	1.65356e+06
	-3.9886	1.84758e+06	-3.9886	1.67442e+06
	-3.91738	1.85812e+06	-3.91738	1.6947e+06
	-3.84615	1.87412e+06	-3.84615	1.71887e+06
	-3.77493	1.89155e+06	-3.77493	1.74155e+06
	-3.7037	1.91177e+06	-3.7037	1.76281e+06
	-3.63248	1.93845e+06	-3.63248	1.78718e+06
	-3.56125	1.96361e+06	-3.56125	1.80931e+06
	-3.49003	1.98627e+06	-3.49003	1.8298e+06
	-3.4188	2.00962e+06	-3.4188	1.85353e+06
	-3.34758	2.02654e+06	-3.34758	1.87541e+06
	-3.27635	2.03934e+06	-3.27635	1.89619e+06
	-3.20513	2.0537e+06	-3.20513	1.92074e+06
	-3.1339	2.06581e+06	-3.1339	1.94354e+06
	-3.06268	2.07957e+06	-3.06268	1.96508e+06
	-2.99145	2.10053e+06	-2.99145	1.99005e+06
	-2.92023	2.12278e+06	-2.92023	2.01264e+06
	-2.849	2.14666e+06	-2.849	2.03359e+06
	-2.77778	2.17513e+06	-2.77778	2.05774e+06
	-2.70655	2.19926e+06	-2.70655	2.07954e+06
	-2.63533	2.21904e+06	-2.63533	2.10013e+06
	-2.5641	2.23825e+06	-2.5641	2.12446e+06
	-2.49288	2.25061e+06	-2.49288	2.14682e+06
	-2.42165	2.26004e+06	-2.42165	2.1682e+06
	-2.35043	2.27254e+06	-2.35043	2.1932e+06
	-2.2792	2.28416e+06	-2.2792	2.21563e+06
	-2.20798	2.29874e+06	-2.20798	2.23639e+06
	-2.13675	2.321e+06	-2.13675	2.26001e+06
	-2.06553	2.34375e+06	-2.06553	2.28044e+06
	-1.9943	2.3672e+06	-1.9943	2.2992e+06
	-1.92308	2.39405e+06	-1.92308	2.32111e+06
	-1.85185	2.41528e+06	-1.85185	2.34054e+06
	-1.78063	2.43212e+06	-1.78063	2.35934e+06
	-1.7094	2.44873e+06	-1.7094	2.38219e+06
	-1.63818	2.45916e+06	-1.63818	2.40306e+06
	-1.56695	2.46793e+06	-1.56695	2.42331e+06
	-1.49573	2.48077e+06	-1.49573	2.44711e+06
	-1.4245	2.49284e+06	-1.4245	2.46783e+06
	-1.35328	2.50761e+06	-1.35328	2.48681e+06
	-1.28205	2.52943e+06	-1.28205	2.50824e+06
	-1.21083	2.55048e+06	-1.21083	2.52589e+06
	-1.1396	2.57171e+06	-1.1396	2.54192e+06
	-1.06838	2.59651e+06	-1.06838	2.56095e+06
	-0.997151	2.61635e+06	-0.997151	2.57729e+06
	-0.925926	2.63341e+06	-0.925926	2.59339e+06
	-0.854701	2.65262e+06	-0.854701	2.61377e+06
	-0.783476	2.66747e+06	-0.783476	2.63222e+06
	-0.712251	2.68177e+06	-0.712251	2.65057e+06
	-0.641026	2.70151e+06	-0.641026	2.67295e+06
	-0.569801	2.72003e+06	-0.569801	2.69251e+06
	-0.498575	2.73998e+06	-0.498575	2.71094e+06
	-0.42735	2.76692e+06	-0.42735	2.73271e+06
	-0.356125	2.79239e+06	-0.356125	2.75122e+06
	-0.2849	2.81791e+06	-0.2849	2.7688e+06
	-0.213675	2.84954e+06	-0.213675	2.79069e+06
	-0.14245	2.87848e+06	-0.14245	2.81055e+06
	-0.0712251	2.90667e+06	-0.0712251	2.83071e+06
	0	2.94173e+06	0	2.85679e+06
	0.0694444	2.97404e+06	0.0714286	2.88182e+06
	0.138889	3.00615e+06	0.142857	2.90733e+06
	0.208333	3.0461e+06	0.214286	2.93929e+06
	0.277778	3.08489e+06	0.285714	2.96979e+06
	0.347222	3.12347e+06	0.357143	3.00007e+06
	0.416667	3.17069e+06	0.428571	3.0371e+06
	0.486111	3.21685e+06	0.5	3.07266e+06
	0.555556	3.26278e+06	0.571429	3.10807e+06
	0.625	3.31848e+06	0.642857	3.15148e+06
	0.694444	3.37355e+06	0.714286	3.1942e+06
	0.763889	3.42839e+06	0.785714	3.23711e+06
	0.833333	3.49371e+06	0.857143	3.28933e+06
	0.902778	3.55774e+06	0.928571	3.34112e+06
	0.972222	3.6202e+06	1	3.39278e+06
	1.04167	3.69239e+06	1.07143	3.45438e+06
	1.11111	3.76161e+06	1.14286	3.51525e+06
	1.18056	3.82802e+06	1.21429	3.57548e+06
	1.25	3.90378e+06	1.28571	3.6461e+06
	1.31944	3.97615e+06	1.35714	3.71565e+06
	1.38889	4.04609e+06	1.42857	3.78404e+06
	1.45833	4.12591e+06	1.5	3.86284e+06
	1.52778	4.20222e+06	1.57143	3.93958e+06
	1.59722	4.27587e+06	1.64286	4.01403e+06
	1.66667	4.35814e+06	1.71429	4.09785e+06
	1.73611	4.4345e+06	1.78571	4.17791e+06
	1.80556	4.50609e+06	1.85714	4.25449e+06
	1.875	4.58294e+06	1.92857	4.33915e+06
	1.94444	4.65073e+06	2	4.41875e+06
	2.01389	4.71244e+06	2.07143	4.49448e+06
	2.08333	4.77687e+06	2.14286	4.57721e+06
	2.15278	4.83096e+06	2.21429	4.65363e+06
	2.22222	4.87968e+06	2.28571	4.72564e+06
	2.29167	4.92955e+06	2.35714	4.80238e+06
	2.36111	4.96826e+06	2.42857	4.87023e+06
	2.43056	5.00199e+06	2.5	4.93211e+06
	2.5	5.03385e+06	2.57143	4.99481e+06
	2.56944	5.05224e+06	2.64286	5.04559e+06
	2.63889	5.06497e+06	2.71429	5.08893e+06
	2.70833	5.07164e+06	2.78571	5.12928e+06
	2.77778	5.06261e+06	2.85714	5.15498e+06
	2.84722	5.04815e+06	2.92857	5.17255e+06
	2.91667	5.0245e+06	3	5.18508e+06
	2.98611	4.98455e+06	3.06667	5.13588e+06
	3.05556	4.94084e+06	3.13333	5.00649e+06
	3.125	4.88592e+06	3.2	4.80036e+06
	3.19444	4.81505e+06	3.26667	4.54049e+06
	3.26389	4.74254e+06	3.33333	4.27928e+06
	3.33333	4.65768e+06	3.4	4.04339e+06
	3.40278	4.55848e+06	3.46667	3.87934e+06
	3.47222	4.46125e+06	3.53333	3.81963e+06
	3.54167	4.35318e+06	3.6	3.85804e+06
	3.61111	4.23539e+06	3.66667	3.96714e+06
	3.68056	4.12533e+06	3.73333	4.10685e+06
	3.75	4.00902e+06	3.8	4.23699e+06
	3.81944	3.88913e+06	3.86667	4.31254e+06
	3.88889	3.78209e+06	3.93333	4.31986e+06
	3.95833	3.6737e+06	4	4.24663e+06
	4.02778	3.56669e+06	4.05556	4.12784e+06
	4.09722	3.4759e+06	4.11111	4.02096e+06
	4.16667	3.38959e+06	4.16667	3.92387e+06
	4.23611	3.31106e+06	4.22222	3.83693e+06
	4.30556	3.25372e+06	4.27778	3.77698e+06
	4.375	3.21038e+06	4.33333	3.73211e+06
	4.44444	3.1827e+06	4.38889	3.70184e+06
	4.51389	3.1792e+06	4.44444	3.68015e+06
	4.58333	3.19398e+06	4.5	3.66258e+06
	4.65278	3.22184e+06	4.55556	3.64687e+06
	4.72222	3.26439e+06	4.61111	3.65078e+06
	4.79167	3.31611e+06	4.66667	3.66548e+06
	4.86111	3.36424e+06	4.72222	3.68324e+06
	4.93056	3.41045e+06	4.77778	3.70882e+06
	5	3.45296e+06	4.83333	3.73275e+06
	5.07143	3.47852e+06	4.88889	3.75493e+06
	5.14286	3.49817e+06	4.94444	3.77358e+06
	5.21429	3.50587e+06	5	3.78832e+06
	5.28571	3.49823e+06	5.07143	3.74267e+06
	5.35714	3.48708e+06	5.14286	3.62159e+06
	5.42857	3.46657e+06	5.21429	3.43806e+06
	5.5	3.43345e+06	5.28571	3.23911e+06
	5.57143	3.40009e+06	5.35714	3.09683e+06
	5.64286	3.35654e+06	5.42857	3.03619e+06
	5.71429	3.30075e+06	5.5	3.07475e+06
	5.78571	3.24472e+06	5.57143	3.18881e+06
	5.85714	3.17599e+06	5.64286	3.32542e+06
	5.92857	3.09523e+06	5.71429	3.42288e+06
	6	3.01733e+06	5.78571	3.447e+06
	6.07143	2.92828e+06	5.85714	3.36614e+06
	6.14286	2.83167e+06	5.92857	3.16781e+06
	6.21429	2.74206e+06	6	2.8861e+06
	6.28571	2.6421e+06	6.07143	2.52604e+06
	6.35714	2.53477e+06	6.14286	2.15384e+06
	6.42857	2.43243e+06	6.21429	1.87539e+06
	6.5	2.31551e+06	6.28571	1.75482e+06
	6.57143	2.18802e+06	6.35714	1.83966e+06
	6.64286	2.06445e+06	6.42857	2.05856e+06
	6.71429	1.92807e+06	6.5	2.3098e+06
	6.78571	1.78937e+06	6.57143	2.5065e+06
	6.85714	1.66786e+06	6.64286	2.60734e+06
	6.92857	1.55174e+06	6.71429	2.58646e+06
	7	1.45444e+06	6.78571	2.43346e+06
	7.07143	1.38983e+06	6.85714	2.17864e+06
	7.14286	1.34122e+06	6.92857	1.82083e+06
	7.21429	1.30782e+06	7	1.4106e+06
	7.28571	1.28724e+06	7.07143	1.04173e+06
	7.35714	1.25766e+06	7.14286	819712
	7.42857	1.2133e+06	7.21429	898292
	7.5	1.15611e+06	7.28571	1.16182e+06
	7.57143	1.07358e+06	7.35714	1.44996e+06
	7.64286	972467	7.42857	1.67267e+06
	7.71429	870185	7.5	1.79816e+06
	7.78571	770372	7.57143	1.81396e+06
	7.85714	700754	7.64286	1.71363e+06
	7.92857	690052	7.71429	1.52011e+06
	8	736350	7.78571	1.23188e+06
	8.07143	828895	7.85714	877438
	8.14286	946462	7.92857	505976
	8.21429	1.06588e+06	8	214509
	8.28571	1.17377e+06	8.07143	439997
	8.35714	1.26441e+06	8.14286	802547
	8.42857	1.33063e+06	8.21429	1.14897e+06
	8.5	1.37004e+06	8.28571	1.44427e+06
	8.57143	1.38473e+06	8.35714	1.67713e+06
	8.64286	1.37393e+06	8.42857	1.84986e+06
	8.71429	1.33784e+06	8.5	1.95512e+06
	8.78571	1.27899e+06	8.57143	1.99913e+06
	8.85714	1.19963e+06	8.64286	1.98585e+06
	8.92857	1.09989e+06	8.71429	1.9173e+06
	9	985643	8.78571	1.80532e+06
	9.07143	865465	8.85714	1.65286e+06
	9.14286	755057	8.92857	1.4685e+06
	9.21429	686366	9	1.27277e+06
	9.28571	689382	9.07143	1.07511e+06
	9.35714	777445	9.14286	907203
	9.42857	926102	9.21429	812783
	9.5	1.10632e+06	9.28571	805812
	9.57143	1.28661e+06	9.35714	878278
	9.64286	1.44158e+06	9.42857	988240
	9.71429	1.56548e+06	9.5	1.09717e+06
	9.78571	1.63718e+06	9.57143	1.17894e+06
	9.85714	1.64678e+06	9.64286	1.22228e+06
	9.92857	1.59672e+06	9.71429	1.22667e+06
	10	1.47966e+06	9.78571	1.19408e+06
	10.0714	1.3052e+06	9.85714	1.13708e+06
	10.1429	1.08617e+06	9.92857	1.07385e+06
	10.2143	851158	10	1.01919e+06
	10.2857	668234	10.0714	982059
	10.3571	648788	10.1429	975155
	10.4286	827231	10.2143	985394
	10.5	1.09485e+06	10.2857	999029
	10.5714	1.39012e+06	10.3571	1.02067e+06
	10.6429	1.6598e+06	10.4286	1.04602e+06
	10.7143	1.87739e+06	10.5	1.08848e+06
	10.7857	2.04423e+06	10.5714	1.1702e+06
	10.8571	2.14293e+06	10.6429	1.29809e+06
	10.9286	2.17694e+06	10.7143	1.46512e+06
	11	2.15565e+06	10.7857	1.66665e+06
	11.0714	2.08543e+06	10.8571	1.87176e+06
	11.1429	1.98944e+06	10.9286	2.05207e+06
	11.2143	1.88159e+06	11	2.20062e+06
	11.2857	1.77985e+06	11.0714	2.28918e+06
	11.3571	1.70154e+06	11.1429	2.30979e+06
	11.4286	1.64541e+06	11.2143	2.26173e+06
	11.5	1.6027e+06	11.2857	2.14168e+06
	11.5714	1.56126e+06	11.3571	1.97077e+06
	11.6429	1.50123e+06	11.4286	1.75593e+06
	11.7143	1.40662e+06	11.5	1.52501e+06
	11.7857	1.27846e+06	11.5714	1.3195e+06
	11.8571	1.10986e+06	11.6429	1.15842e+06
	11.9286	918692	11.7143	1.06926e+06
	12	751462	11.7857	1.04818e+06
	12.0714	662424	11.8571	1.06357e+06
	12.1429	719966	11.9286	1.07869e+06
	12.2143	889930	12	1.07611e+06
	12.2857	1.10661e+06	12.0714	1.04892e+06
	12.3571	1.31084e+06	12.1429	1.00953e+06
	12.4286	1.4687e+06	12.2143	990556
	12.5	1.57071e+06	12.2857	1.01286e+06
	12.5714	1.59681e+06	12.3571	1.08966e+06
	12.6429	1.54755e+06	12.4286	1.20311e+06
	12.7143	1.42196e+06	12.5	1.32874e+06
	12.7857	1.22617e+06	12.5714	1.42887e+06
	12.8571	987765	12.6429	1.47738e+06
	12.9286	728710	12.7143	1.46195e+06
	13	541529	12.7857	1.36668e+06
	13.0714	576406	12.8571	1.20037e+06
	13.1429	818827	12.9286	965452
	13.2143	1.1276e+06	13	695756
	13.2857	1.42586e+06	13.0714	494699
	13.3571	1.69643e+06	13.1429	546123
	13.4286	1.91056e+06	13.2143	833770
	13.5	2.05882e+06	13.2857	1.17282e+06
	13.5714	2.13994e+06	13.3571	1.50666e+06
	13.6429	2.14573e+06	13.4286	1.78782e+06
	13.7143	2.08626e+06	13.5	1.99371e+06
	13.7857	1.96028e+06	13.5714	2.12115e+06
	13.8571	1.77611e+06	13.6429	2.15446e+06
	13.9286	1.5551e+06	13.7143	2.10252e+06
	14	1.29598e+06	13.7857	1.96463e+06
	14.0714	1.01859e+06	13.8571	1.75183e+06
	14.1429	750641	13.9286	1.49325e+06
	14.2143	506458	14	1.19012e+06
	14.2857	358333	14.0714	872815
	14.3571	391585	14.1429	582022
	14.4286	534866	14.2143	362529
	14.5	690797	14.2857	346441
	14.5714	824443	14.3571	490988
	14.6429	923731	14.4286	654535
	14.7143	983221	14.5	785418
	14.7857	1.00794e+06	14.5714	877577
	14.8571	995678	14.6429	928387
	14.9286	951586	14.7143	944267
	15	886739	14.7857	940291
	15.0714	800031	14.8571	917652
	15.1429	700437	14.9286	887369
	15.2143	598336	15	858430
	15.2857	493618	15.0714	827895
	15.3571	394442	15.1429	796042
	15.4286	307807	15.2143	761010
	15.5	237161	15.2857	718310
	15.5714	190621	15.3571	664154
	15.6429	172094	15.4286	597645
	15.7143	177807	15.5	517624
	15.7857	194292	15.5714	423463
	15.8571	211363	15.6429	318018
	15.9286	226007	15.7143	201320
	16	236662	15.7857	77480.1
	16.0714	246725	15.8571	56757.7
	16.1429	262547	15.9286	184462
	16.2143	289250	16	309102
	16.2857	328389	16.0714	420160
	16.3571	381399	16.1429	517544
	16.4286	440654	16.2143	591135
	16.5	495953	16.2857	635103
	16.5714	545908	16.3571	649931
	16.6429	578762	16.4286	630647
	16.7143	586628	16.5	580958
	16.7857	570135	16.5714	504197
	16.8571	523015	16.6429	409586
	16.9286	448638	16.7143	317655
	17	358637	16.7857	258621
	17.0714	285676	16.8571	271279
	17.1429	298355	16.9286	336818
	17.2143	422664	17	423440
	17.2857	604485	17.0714	501087
	17.3571	800652	17.1429	559850
	17.4286	1.00284e+06	17.2143	607968
	17.5	1.19004e+06	17.2857	651573
	17.5714	1.34872e+06	17.3571	706912
	17.6429	1.48003e+06	17.4286	791793
	17.7143	1.57033e+06	17.5	910131
	17.7857	1.61695e+06	17.5714	1.05249e+06
	17.8571	1.62128e+06	17.6429	1.21353e+06
	17.9286	1.57919e+06	17.7143	1.37011e+06
	18	1.49786e+06	17.7857	1.50177e+06
	18.0714	1.37756e+06	17.8571	1.60315e+06
	18.1429	1.22282e+06	17.9286	1.65374e+06
	18.2143	1.04637e+06	18	1.64678e+06
	18.2857	847709	18.0714	1.57949e+06
	18.3571	639278	18.1429	1.44677e+06
	18.4286	444816	18.2143	1.26034e+06
	18.5	302924	18.2857	1.01855e+06
	18.5714	316496	18.3571	734959
	18.6429	461565	18.4286	435012
	18.7143	643717	18.5	135333
	18.7857	818916	18.5714	235438
	18.8571	968281	18.6429	518897
	18.9286	1.0881e+06	18.7143	783598
	19	1.16513e+06	18.7857	1.00222e+06
	19.0714	1.19514e+06	18.8571	1.16328e+06
	19.1429	1.17653e+06	18.9286	1.26731e+06
	19.2143	1.10469e+06	19	1.30505e+06
	19.2857	987194	19.0714	1.28216e+06
	19.3571	823675	19.1429	1.19937e+06
	19.4286	625012	19.2143	1.0628e+06
	19.5	418998	19.2857	890243
	19.5714	254908	19.3571	684306
	19.6429	300240	19.4286	467743
	19.7143	493970	19.5	288332
	19.7857	709466	19.5714	258696
	19.8571	902010	19.6429	406698
	19.9286	1.05327e+06	19.7143	589467
	20	1.15979e+06	19.7857	761737
	20.0714	1.21041e+06	19.8571	902670
	20.1429	1.20732e+06	19.9286	1.00579e+06
	20.2143	1.15048e+06	20	1.06884e+06
	20.2857	1.04402e+06	20.0714	1.0876e+06
	20.3571	903588	20.1429	1.06712e+06
	20.4286	732665	20.2143	1.0063e+06
	20.5	551271	20.2857	909468
	20.5714	391089	20.3571	787917
	20.6429	298039	20.4286	641976
	20.7143	329287	20.5	483267
	20.7857	432806	20.5714	328728
	20.8571	546820	20.6429	201017
	20.9286	639650	20.7143	181636
	21	702769	20.7857	273034
	21.0714	732186	20.8571	388739
	21.1429	726683	20.9286	492022
	21.2143	693305	21	573683
	21.2857	630464	21.0714	631428
	21.3571	546230	21.1429	662601
	21.4286	455918	21.2143	670981
	21.5	371226	21.2857	656334
	21.5714	332363	21.3571	623048
	21.6429	372781	21.4286	580929
	21.7143	481657	21.5	534694
	21.7857	623242	21.5714	499759
	21.8571	766907	21.6429	493229
	21.9286	906900	21.7143	524137
	22	1.02425e+06	21.7857	591657
	22.0714	1.10582e+06	21.8571	680007
	22.1429	1.15227e+06	21.9286	780363
	22.2143	1.15056e+06	22	874503
	22.2857	1.09912e+06	22.0714	947209
	22.3571	999127	22.1429	996844
	22.4286	851268	22.2143	1.00934e+06
	22.5	670841	22.2857	979524
	22.5714	468245	22.3571	907764
	22.6429	297915	22.4286	790573
	22.7143	297950	22.5	636882
	22.7857	470787	22.5714	450609
	22.8571	678437	22.6429	257593
	22.9286	861691	22.7143	176967
	23	1.00979e+06	22.7857	333235
	23.0714	1.10158e+06	22.8571	544694
	23.1429	1.13076e+06	22.9286	737233
	23.2143	1.0964e+06	23	902131
	23.2857	995374	23.0714	1.01767e+06
	23.3571	840424	23.1429	1.07454e+06
	23.4286	631758	23.2143	1.07224e+06
	23.5	385831	23.2857	1.00391e+06
	23.5714	143030	23.3571	878277
	23.6429	200089	23.4286	695466
	23.7143	462241	23.5	467269
	23.7857	706493	23.5714	220318
	23.8571	923893	23.6429	109272
	23.9286	1.09362e+06	23.7143	364790
	24	1.20783e+06	23.7857	621118
	24.0714	1.26631e+06	23.8571	858158
	24.1429	1.26355e+06	23.9286	1.05223e+06
	24.2143	1.2087e+06	24	1.19179e+06
	24.2857	1.10204e+06	24.0714	1.27655e+06
	24.3571	953606	24.1429	1.2973e+06
	24.4286	782610	24.2143	1.26045e+06
	24.5	590772	24.2857	1.16596e+06
	24.5714	398417	24.3571	1.02162e+06
	24.6429	233322	24.4286	846655
	24.7143	154923	24.5	641536
	24.7857	224344	24.5714	425570
	24.8571	326744	24.6429	222625
	24.9286	413443	24.7143	88527.2
	25	472621	24.7857	200423
	25.0714	508428	24.8571	337365
	25.1429	522334	24.9286	446779
	25.2143	522533	25	518673
	25.2857	520395	25.0714	557506
	25.3571	518259	25.1429	564929
	25.4286	521615	25.2143	549858
	25.5	530674	25.2857	527986
	25.5714	541286	25.3571	504945
	25.6429	547880	25.4286	494021
	25.7143	545838	25.5	500280
	25.7857	532751	25.5714	519363
	25.8571	505322	25.6429	543053
	25.9286	464161	25.7143	561505
	26	409739	25.7857	570275
	26.0714	343055	25.8571	562698
	26.1429	267948	25.9286	537399
	26.2143	186345	26	495347
	26.2857	107103	26.0714	436674
	26.3571	72511.2	26.1429	365617
	26.4286	130912	26.2143	285317
	26.5	215208	26.2857	203794
	26.5714	297706	26.3571	143061
	26.6429	374251	26.4286	146716
	26.7143	438344	26.5	214789
	26.7857	486316	26.5714	301965
	26.8571	517478	26.6429	391092
	26.9286	528350	26.7143	470585
	27	520354	26.7857	533632
	27.0714	494407	26.8571	578441
	27.1429	453871	26.9286	598795
	27.2143	407206	27	594038
	27.2857	361277	27.0714	563306
	27.3571	328051	27.1429	507287
	27.4286	315505	27.2143	433787
	27.5	325521	27.2857	346695
	27.5714	347390	27.3571	263296
	27.6429	367609	27.4286	213756
	27.7143	380923	27.5	227993
	27.7857	379880	27.5714	290256
	27.8571	366620	27.6429	359754
	27.9286	346848	27.7143	421688
	28	333120	27.7857	461614
	28.0714	342968	27.8571	476756
	28.1429	383987	27.9286	469032
	28.2143	451542	28	443220
	28.2857	529813	28.0714	414990
	28.3571	609498	28.1429	398595
	28.4286	675854	28.2143	412934
	28.5	719164	28.2857	460099
	28.5714	737107	28.3571	530271
	28.6429	722163	28.4286	603945
	28.7143	675180	28.5	663573
	28.7857	595725	28.5714	703430
	28.8571	486077	28.6429	711406
	28.9286	356161	28.7143	684769
	29	206727	28.7857	622604
	29.0714	60131.2	28.8571	524953
	29.1429	128509	28.9286	401318
	29.2143	281283	29	252072
	29.2857	422737	29.0714	93089.4
	29.3571	541179	29.1429	97717.7
	29.4286	636472	29.2143	259253
	29.5	700328	29.2857	413403
	29.5714	731883	29.3571	544105
	29.6429	731759	29.4286	651211
	29.7143	699710	29.5	724648
	29.7857	642665	29.5714	762747
	29.8571	561669	29.6429	766435
	29.9286	463789	29.7143	735254
	30	360465	29.7857	677033
	30.0714	257276	29.8571	593270
	30.1429	177402	29.9286	492311
	30.2143	160142	30	387238
	30.2857	209214	30.0714	284437
	30.3571	280050	30.1429	207045
	30.4286	347873	30.2143	186291
	30.5	405114	30.2857	223665
	30.5714	447710	30.3571	283803
	30.6429	476722	30.4286	343093
	30.7143	490995	30.5	392519
	30.7857	491537	30.5714	428307
	30.8571	481961	30.6429	451996
	30.9286	461259	30.7143	461705
	31	431986	30.7857	458738
	31.0714	397975	30.8571	446715
	31.1429	359466	30.9286	423890
	31.2143	319788	31	393455
	31.2857	281812	31.0714	360341
	31.3571	247780	31.1429	326202
	31.4286	218573	31.2143	297195
	31.5	192624	31.2857	277093
	31.5714	170986	31.3571	268641
	31.6429	151032	31.4286	267477
	31.7143	135812	31.5	264554
	31.7857	136086	31.5714	257009
	31.8571	162709	31.6429	236305
	31.9286	215997	31.7143	201140
	32	288728	31.7857	157493
	32.0714	372288	31.8571	129322
	32.1429	457578	31.9286	162355
	32.2143	542461	32	250359
	32.2857	617890	32.0714	362326
	32.3571	676855	32.1429	477270
	32.4286	718816	32.2143	591016
	32.5	736406	32.2857	690290
	32.5714	728140	32.3571	765485
	32.6429	693886	32.4286	816320
	32.7143	632528	32.5	833666
	32.7857	549869	32.5714	816736
	32.8571	445933	32.6429	765667
	32.9286	327144	32.7143	680723
	33	204338	32.7857	570941
	33.0714	81316.7	32.8571	436516
	33.1429	64448.5	32.9286	287499
	33.2143	165359	33	139188
	33.2857	258248	33.0714	43203.3
	33.3571	329491	33.1429	164043
	33.4286	375795	33.2143	280114
	33.5	397029	33.2857	375179
	33.5714	391904	33.3571	439518
	33.6429	365692	33.4286	471865
	33.7143	318737	33.5	472340
	33.7857	257807	33.5714	441607
	33.8571	194378	33.6429	387892
	33.9286	135661	33.7143	311269
	34	108943	33.7857	220616
	34.0714	128960	33.8571	127969
	34.1429	170617	33.9286	41135.4
	34.2143	210868	34	72592
	34.2857	241811	34.0714	146876
	34.3571	262135	34.1429	212450
	34.4286	272030	34.2143	262930
	34.5	275358	34.2857	299146
	34.5714	273272	34.3571	323784
	34.6429	268742	34.4286	338802
	34.7143	263979	34.5	347837
	34.7857	257663	34.5714	351051
	34.8571	249959	34.6429	347765
	34.9286	242346	34.7143	336901
	35	237515	34.7857	314858
	35.0714	241983	34.8571	280216
	35.1429	261251	34.9286	237290
	35.2143	298918	35	193068
	35.2857	349889	35.0714	174974
	35.3571	403738	35.1429	208639
	35.4286	457759	35.2143	285986
	35.5	500631	35.2857	379892
	35.5714	524316	35.3571	468729
	35.6429	528097	35.4286	549192
	35.7143	505041	35.5	607181
	35.7857	455395	35.5714	634955
	35.8571	379087	35.6429	632635
	35.9286	278327	35.7143	594211
	36	163078	35.7857	523199
	36.0714	49360.9	35.8571	420031
	36.1429	124336	35.9286	290802
	36.2143	253385	36	151477
	36.2857	378584	36.0714	65196.2
	36.3571	485114	36.1429	192341
	36.4286	564272	36.2143	334566
	36.5	615874	36.2857	465872
	36.5714	632603	36.3571	570385
	36.6429	615750	36.4286	640688
	36.7143	565376	36.5	676941
	36.7857	484305	36.5714	673937
	36.8571	383071	36.6429	636596
	36.9286	262690	36.7143	565774
	37	138074	36.7857	468671
	37.0714	64640.7	36.8571	360427
	37.1429	147984	36.9286	249057
	37.2143	252074	37	171079
	37.2857	337330	37.0714	177051
	37.3571	401299	37.1429	245984
	37.4286	438234	37.2143	321118
	37.5	451296	37.2857	380137
	37.5714	442911	37.3571	418600
	37.6429	420848	37.4286	433972
	37.7143	399698	37.5	433132
	37.7857	387649	37.5714	419321
	37.8571	396559	37.6429	402844
	37.9286	426623	37.7143	395507
	38	470027	37.7857	398671
	38.0714	515173	37.8571	413619
	38.1429	551962	37.9286	435106
	38.2143	577039	38	455735
	38.2857	585028	38.0714	469741
	38.3571	576295	38.1429	475374
	38.4286	553268	38.2143	473196
	38.5	518196	38.2857	465748
	38.5714	476615	38.3571	457419
	38.6429	432481	38.4286	452509
	38.7143	389240	38.5	451157
	38.7857	349543	38.5714	449752
	38.8571	313722	38.6429	446367
	38.9286	280244	38.7143	432749
	39	249611	38.7857	404324
	39.0714	222815	38.8571	358810
	39.1429	205710	38.9286	294233
	39.2143	207481	39	216298
	39.2857	231469	39.0714	128406
	39.3571	272784	39.1429	70997.8
	39.4286	320810	39.2143	126362
	39.5	369982	39.2857	219838
	39.5714	411563	39.3571	307679
	39.6429	441001	39.4286	377221
	39.7143	457312	39.5	427411
	39.7857	457802	39.5714	451340
	39.8571	445441	39.6429	449821
	39.9286	420496	39.7143	423497
	40	386788	39.7857	376059
	40.0714	351460	39.8571	318832
	40.1429	313823	39.9286	257002
	40.2143	277984	40	209433
	40.2857	246239	40.0714	194275
	40.3571	212046	40.1429	208784
	40.4286	173827	40.2143	235485
	40.5	133096	40.2857	256453
	40.5714	94748.7	40.3571	263955
	40.6429	99989.4	40.4286	256490
	40.7143	161891	40.5	243490
	40.7857	253028	40.5714	239131
	40.8571	354618	40.6429	264071
	40.9286	453597	40.7143	321404
	41	550679	40.7857	403148
	41.0714	634322	40.8571	492410
	41.1429	696549	40.9286	573947
	41.2143	738387	41	644767
	41.2857	751745	41.0714	693743
	41.3571	735837	41.1429	716628
	41.4286	691193	41.2143	713824
	41.5	617580	41.2857	682992
	41.5714	522490	41.3571	629453
	41.6429	406779	41.4286	554831
	41.7143	280711	41.5	465455
	41.7857	166703	41.5714	371980
	41.8571	123946	41.6429	279088
	41.9286	202831	41.7143	202250
	42	305945	41.7857	162460
	42.0714	401346	41.8571	171583
	42.1429	474279	41.9286	210010
	42.2143	519948	42	253940
	42.2857	538335	42.0714	294309
	42.3571	527154	42.1429	327190
	42.4286	491690	42.2143	352696
	42.5	432890	42.2857	370822
	42.5714	357781	42.3571	380020
	42.6429	279509	42.4286	379538
	42.7143	206144	42.5	367532
	42.7857	164199	42.5714	341717
	42.8571	171711	42.6429	303647
	42.9286	209726	42.7143	251548
	43	248588	42.7857	188951
	43.0714	272961	42.8571	125869
	43.1429	279747	42.9286	76534.3
	43.2143	267367	43	89798.4
	43.2857	243247	43.0714	140360
	43.3571	220289	43.1429	192717
	43.4286	220448	43.2143	231717
	43.5	256305	43.2857	252239
	43.5714	323624	43.3571	257148
	43.6429	403022	43.4286	248370
	43.7143	477915	43.5	237019
	43.7857	544760	43.5714	239102
	43.8571	592562	43.6429	268283
	43.9286	617222	43.7143	321571
	44	619004	43.7857	391251
	44.0714	595703	43.8571	461151
	44.1429	552806	43.9286	518361
	44.2143	492321	44	559751
	44.2857	421911	44.0714	575762
	44.3571	354562	44.1429	564688
	44.4286	298564	44.2143	525925
	44.5	268898	44.2857	460284
	44.5714	270234	44.3571	376930
	44.6429	294051	44.4286	278695
	44.7143	325747	44.5	184721
	44.7857	356403	44.5714	138912
	44.8571	383660	44.6429	179971
	44.9286	406555	44.7143	259578
	45	427699	44.7857	334025
	45.0714	447920	44.8571	394212
	45.1429	465592	44.9286	431940
	45.2143	477740	45	448021
	45.2857	479896	45.0714	443980
	45.3571	465298	45.1429	423393
	45.4286	430977	45.2143	394425
	45.5	372307	45.2857	358972
	45.5714	287990	45.3571	322045
	45.6429	184386	45.4286	285791
	45.7143	64266.7	45.5	246018
	45.7857	96835.4	45.5714	199095
	45.8571	235927	45.6429	144360
	45.9286	380895	45.7143	87691
	46	514063	45.7857	88854.6
	46.0714	622456	45.8571	169161
	46.1429	706775	45.9286	276883
	46.2143	754708	46	389392
	46.2857	763300	46.0714	491938
	46.3571	733362	46.1429	583859
	46.4286	664347	46.2143	651500
	46.5	567267	46.2857	687353
	46.5714	446473	46.3571	691433
	46.6429	323747	46.4286	657996
	46.7143	243452	46.5	592121
	46.7857	254695	46.5714	495384
	46.8571	339187	46.6429	378545
	46.9286	431669	46.7143	267391
	47	507091	46.7857	201133
	47.0714	547006	46.8571	239375
	47.1429	546977	46.9286	331547
	47.2143	504868	47	426148
	47.2857	421597	47.0714	494676
	47.3571	309150	47.1429	526134
	47.4286	167022	47.2143	517838
	47.5	18560.4	47.2857	466155
	47.5714	147726	47.3571	379465
	47.6429	299362	47.4286	257939
	47.7143	429912	47.5	117425
	47.7857	525962	47.5714	72237.3
	47.8571	587637	47.6429	215908
	47.9286	604055	47.7143	360397
	48	576143	47.7857	477450
	48.0714	504265	47.8571	566042
	48.1429	392953	47.9286	611556
	48.2143	258782	48	610866
	48.2857	119102	48.0714	564080
	48.3571	137495	48.1429	471607
	48.4286	285896	48.2143	346304
	48.5	440650	48.2857	190901
	48.5714	572367	48.3571	65186.7
	48.6429	668256	48.4286	190269
	48.7143	727472	48.5	362263
	48.7857	741488	48.5714	517306
	48.8571	713906	48.6429	638469
	48.9286	644574	48.7143	725087
	49	539708	48.7857	765249
	49.0714	414922	48.8571	759647
	49.1429	271424	48.9286	708349
	49.2143	132001	49	615228
	49.2857	81285.2	49.0714	495548
	49.3571	177258	49.1429	351021
	49.4286	273635	49.2143	204006
	49.5	340158	49.2857	111076
	49.5714	374546	49.3571	169162
	49.6429	372144	49.4286	273804
	49.7143	338989	49.5	355115
	49.7857	277509	49.5714	404579
	49.8571	201626	49.6429	413528
	49.9286	143650	49.7143	385742
	50	153080	49.7857	322083
	50.0714	224874	49.8571	232565
	50.1429	304035	49.9286	143211
	50.2143	373842	50	117949
	50.2857	419975	50.0714	202196
	50.3571	438508	50.1429	304161
	50.4286	428641	50.2143	398059
	50.5	390383	50.2857	466124
	50.5714	332075	50.3571	502121
	50.6429	253875	50.4286	505503
	50.7143	166462	50.5	474234
	50.7857	86911.8	50.5714	416375
	50.8571	55232.4	50.6429	332120
	50.9286	105820	50.7143	232254
	51	154902	50.7857	134374
	51.0714	186631	50.8571	64563
	51.1429	194539	50.9286	106893
	51.2143	180830	51	172761
	51.2857	147445	51.0714	222941
	51.3571	104825	51.1429	245789
	51.4286	81302.2	51.2143	241090
	51.5	110111	51.2857	209685
	51.5714	167258	51.3571	157366
	51.6429	221637	51.4286	102615
	51.7143	267414	51.5	89099.5
	51.7857	294802	51.5714	146907
	51.8571	301146	51.6429	218606
	51.9286	286986	51.7143	286550
	52	253295	51.7857	336178
	52.0714	208547	51.8571	361577
	52.1429	160414	51.9286	362797
	52.2143	132248	52	337718
	52.2857	144046	52.0714	292654
	52.3571	185579	52.1429	230897
	52.4286	230656	52.2143	167298
	52.5	264027	52.2857	131377
	52.5714	283171	52.3571	151381
	52.6429	284056	52.4286	206064
	52.7143	271327	52.5	259914
	52.7857	251984	52.5714	303485
	52.8571	239984	52.6429	327784
	52.9286	250101	52.7143	333393
	53	286076	52.7857	324169
	53.0714	337944	52.8571	307662
	53.1429	390104	52.9286	297453
	53.2143	435582	53	303345
	53.2857	463360	53.0714	329485
	53.3571	469158	53.1429	367340
	53.4286	451522	53.2143	408276
	53.5	409210	53.2857	439313
	53.5714	348619	53.3571	453035
	53.6429	270482	53.4286	446316
	53.7143	185776	53.5	415926
	53.7857	118238	53.5714	366664
	53.8571	110016	53.6429	298575
	53.9286	163952	53.7143	220658
	54	223602	53.7857	151001
	54.0714	271355	53.8571	114284
	54.1429	297212	53.9286	140413
	54.2143	299796	54	190412
	54.2857	278519	54.0714	235372
	54.3571	235303	54.1429	261339
	54.4286	178303	54.2143	265074
	54.5	110689	54.2857	245293
	54.5714	59995.5	54.3571	203300
	54.6429	86777.6	54.4286	146845
	54.7143	150060	54.5	78530.2
	54.7857	207747	54.5714	39814.4
	54.8571	249273	54.6429	95005.9
	54.9286	273617	54.7143	164025
	55	276917	54.7857	221955
	55.0714	261766	54.8571	261696
	55.1429	228803	54.9286	283073
	55.2143	183451	55	282479
	55.2857	137225	55.0714	263068
	55.3571	102601	55.1429	226010
	55.4286	105720	55.2143	178253
	55.5	138451	55.2857	134176
	55.5714	177917	55.3571	111449
	55.6429	209468	55.4286	129244
	55.7143	227859	55.5	167174
	55.7857	231804	55.5714	206202
	55.8571	220535	55.6429	233564
	55.9286	197911	55.7143	245040
	56	164357	55.7857	239424
	56.0714	125079	55.8571	216467
	56.1429	87256.7	55.9286	181188
	56.2143	56032.6	56	133524
	56.2857	46554.9	56.0714	79702.1
	56.3571	57191.3	56.1429	28195.1
	56.4286	70778.2	56.2143	27616.6
	56.5	78134.4	56.2857	69608.7
	56.5714	79090.5	56.3571	100328
	56.6429	73950.5	56.4286	118903
	56.7143	66750.7	56.5	122903
	56.7857	62458.7	56.5714	114630
	56.8571	61647.6	56.6429	94143.7
	56.9286	63126.9	56.7143	65363.6
	57	62271.5	56.7857	35031.5
	57.0714	56031.8	56.8571	11583.7
	57.1429	42715.6	56.9286	31523.6
	57.2143	28283.3	57	50563.6
	57.2857	37290.3	57.0714	61559
	57.3571	71608	57.1429	61514
	57.4286	111695	57.2143	53882.5
	57.5	154561	57.2857	48847.2
	57.5714	193283	57.3571	64735
	57.6429	222205	57.4286	98213.9
	57.7143	241370	57.5	140343
	57.7857	245763	57.5714	181520
	57.8571	234627	57.6429	214087
	57.9286	208822	57.7143	237296
	58	170570	57.7857	245022
	58.0714	129938	57.8571	235540
	58.1429	104700	57.9286	209132
	58.2143	123633	58	166589
	58.2857	173454	58.0714	115922
	58.3571	232789	58.1429	74130.6
	58.4286	286496	58.2143	93734.4
	58.5	326309	58.2857	155008
	58.5714	350904	58.3571	224330
	58.6429	355240	58.4286	285867
	58.7143	339894	58.5	331545
	58.7857	305109	58.5714	360627
	58.8571	253507	58.6429	367613
	58.9286	193428	58.7143	353019
	59	132232	58.7857	316820
	59.0714	100586	58.8571	261167
	59.1429	127520	58.9286	193763
	59.2143	185293	59	117510
	59.2857	243003	59.0714	60539.1
	59.3571	288922	59.1429	92989.5
	59.4286	321001	59.2143	164616
	59.5	335370	59.2857	231708
	59.5714	334096	59.3571	284513
	59.6429	317763	59.4286	322039
	59.7143	290575	59.5	340542
	59.7857	260970	59.5714	341884
	59.8571	232318	59.6429	326079
	59.9286	213746	59.7143	296198
	60	209542	59.7857	259338
	60.0714	216282	59.8571	216485
	60.1429	227354	59.9286	176446
	60.2143	235162	60	149046
	60.2857	236796	60.0714	138685
	60.3571	229108	60.1429	146559
	60.4286	212713	60.2143	162884
	60.5	192034	60.2857	181624
	60.5714	172964	60.3571	196390
	60.6429	164568	60.4286	203487
	60.7143	177309	60.5	205081
	60.7857	209582	60.5714	199476
	60.8571	252665	60.6429	187639
	60.9286	302576	60.7143	176024
	61	351799	60.7857	170720
	61.0714	395770	60.8571	180632
	61.1429	434323	60.9286	212738
	61.2143	463029	61	262415
	61.2857	479957	61.0714	320299
	61.3571	485247	61.1429	382832
	61.4286	476119	61.2143	440618
	61.5	453365	61.2857	486238
	61.5714	417679	61.3571	518821
	61.6429	370690	61.4286	531193
	61.7143	319550	61.5	521501
	61.7857	271379	61.5714	490210
	61.8571	242432	61.6429	437366
	61.9286	249384	61.7143	371051
	62	290850	61.7857	299194
	62.0714	352323	61.8571	245656
	62.1429	418482	61.9286	244253
	62.2143	481038	62	300229
	62.2857	532332	62.0714	385621
	62.3571	569550	62.1429	473341
	62.4286	591009	62.2143	552907
	62.5	595486	62.2857	613220
	62.5714	586328	62.3571	650664
	62.6429	563772	62.4286	663701
	62.7143	531350	62.5	651094
	62.7857	494847	62.5714	618571
	62.8571	455448	62.6429	566186
	62.9286	417125	62.7143	500519
	63	382669	62.7857	431638
	63.0714	351803	62.8571	361351
	63.1429	323746	62.9286	299328
	63.2143	296968	63	252694
	63.2857	269819	63.0714	222173
	63.3571	240402	63.1429	206240
	63.4286	208787	63.2143	198024
	63.5	174567	63.2857	191966
	63.5714	138943	63.3571	183909
	63.6429	105744	63.4286	173316
	63.7143	80033.5	63.5	160731
	63.7857	76386.7	63.5714	146590
	63.8571	100180	63.6429	130636
	63.9286	139711	63.7143	112010
	64	186084	63.7857	90390
	64.0714	233616	63.8571	72222.8
	64.1429	281826	63.9286	76246.5
	64.2143	326192	64	114284
	64.2857	362470	64.0714	170546
	64.3571	390763	64.1429	237507
	64.4286	405965	64.2143	305783
	64.5	405909	64.2857	366602
	64.5714	390540	64.3571	419728
	64.6429	357641	64.4286	456372
	64.7143	309379	64.5	471973
	64.7857	245704	64.5714	466526
	64.8571	170363	64.6429	435929
	64.9286	88465.1	64.7143	382921
	65	75.2245	64.7857	307503
	-50	79774.3	64.8571	214714
	-49.9288	62369.1	64.9286	112213
	-49.8575	56341.7	65	96.1279
	-49.7863	62946.9	-50	41045.2
	-49.7151	75756.4	-49.9288	39768.8
	-49.6439	86491.7	-49.8575	39849.5
	-49.5726	91921.6	-49.7863	41461.8
	-49.5014	89629.9	-49.7151	43858.8
	-49.4302	81198.5	-49.6439	45889.6
	-49.359	68036.5	-49.5726	46885.2
	-49.2877	55973	-49.5014	46026.7
	-49.2165	53430.8	-49.4302	43690.6
	-49.1453	63169.4	-49.359	40260.5
	-49.0741	78596.4	-49.2877	36975.1
	-49.0028	92125.1	-49.2165	35489.8
	-48.9316	101659	-49.1453	36285.2
	-48.8604	104461	-49.0741	38819.4
	-48.7892	101551	-49.0028	41544.3
	-48.7179	94230.1	-48.9316	43243.8
	-48.6467	85601.8	-48.8604	42707.3
	-48.5755	80197.2	-48.7892	39925.8
	-48.5043	79529.2	-48.7179	34814.7
	-48.433	82866	-48.6467	28438.1
	-48.3618	86710.3	-48.5755	23327.7
	-48.2906	87669	-48.5043	22048.5
	-48.2194	83084.8	-48.433	25930.1
	-48.1481	73618.8	-48.3618	31812.7
	-48.0769	58657.9	-48.2906	37667.2
	-48.0057	41794.4	-48.2194	41534.9
	-47.9345	31116.2	-48.1481	42865
	-47.8632	33840.2	-48.0769	41996.1
	-47.792	45657.7	-48.0057	39384.9
	-47.7208	55686.1	-47.9345	36603.3
	-47.6496	60966.5	-47.8632	35224.7
	-47.5783	58973.3	-47.792	36476.2
	-47.5071	50903.4	-47.7208	39819.9
	-47.4359	39686.5	-47.6496	44354.2
	-47.3647	35217.3	-47.5783	48212.1
	-47.2934	46008.5	-47.5071	50433.5
	-47.2222	67487.1	-47.4359	51015.3
	-47.151	89864.6	-47.3647	49883.2
	-47.0798	107553	-47.2934	48061.8
	-47.0085	120952	-47.2222	46437.6
	-46.9373	127118	-47.151	45921.6
	-46.8661	126497	-47.0798	46790.4
	-46.7949	121386	-47.0085	48581.6
	-46.7236	113875	-46.9373	50043
	-46.6524	107940	-46.8661	50307.9
	-46.5812	106950	-46.7949	48882.7
	-46.51	111299	-46.7236	45576.3
	-46.4387	118535	-46.6524	41464.5
	-46.3675	126936	-46.5812	37456.7
	-46.2963	132949	-46.51	35481.8
	-46.2251	135753	-46.4387	36621.2
	-46.1538	135930	-46.3675	40364.9
	-46.0826	133829	-46.2963	44808
	-46.0114	131315	-46.2251	48206.5
	-45.9402	129380	-46.1538	50007.7
	-45.8689	127908	-46.0826	49495.2
	-45.7977	126608	-46.0114	47264.2
	-45.7265	124998	-45.9402	44199.8
	-45.6553	122156	-45.8689	41809.9
	-45.584	119193	-45.7977	41665.1
	-45.5128	117614	-45.7265	44447.4
	-45.4416	118986	-45.6553	49108.6
	-45.3704	124189	-45.584	53916.2
	-45.2991	133287	-45.5128	58220.5
	-45.2279	143361	-45.4416	60780.1
	-45.1567	151783	-45.3704	61552.7
	-45.0855	158056	-45.2991	60986.3
	-45.0142	160162	-45.2279	59507.8
	-44.943	159023	-45.1567	58139.6
	-44.8718	156204	-45.0855	57429.3
	-44.8006	153137	-45.0142	57441.5
	-44.7293	152102	-44.943	57902.1
	-44.6581	153918	-44.8718	58298.9
	-44.5869	157390	-44.8006	57843
	-44.5157	161111	-44.7293	56584
	-44.4444	163824	-44.6581	54555.3
	-44.3732	163701	-44.5869	52293.1
	-44.302	161673	-44.5157	50861.1
	-44.2308	158048	-44.4444	50535.7
	-44.1595	153990	-44.3732	51291.3
	-44.0883	151493	-44.302	52530.2
	-44.0171	149751	-44.2308	53411.2
	-43.9459	147604	-44.1595	52952.4
	-43.8746	144122	-44.0883	51083.4
	-43.8034	136887	-44.0171	47829.9
	-43.7322	125069	-43.9459	44022.8
	-43.661	111098	-43.8746	41392.2
	-43.5897	95789.1	-43.8034	41134.5
	-43.5185	85014.2	-43.7322	43784.8
	-43.4473	84406	-43.661	48151
	-43.3761	93058.7	-43.5897	53141.8
	-43.3048	105541	-43.5185	56989.5
	-43.2336	115625	-43.4473	58939.2
	-43.1624	120522	-43.3761	59050.5
	-43.0912	117549	-43.3048	57346.6
	-43.0199	108222	-43.2336	54952.5
	-42.9487	94421.3	-43.1624	52795.5
	-42.8775	82308.4	-43.0912	51868.9
	-42.8063	80292.9	-43.0199	52591.6
	-42.735	91468.3	-42.9487	54625.4
	-42.6638	110082	-42.8775	56776.8
	-42.5926	127758	-42.8063	58183.1
	-42.5214	141515	-42.735	58412.5
	-42.4501	147077	-42.6638	57146.1
	-42.3789	144535	-42.5926	55146.4
	-42.3077	134564	-42.5214	52863.8
	-42.2365	119533	-42.4501	51120.6
	-42.1652	105210	-42.3789	50533.9
	-42.094	95201.9	-42.3077	50802.9
	-42.0228	93681	-42.2365	51151.4
	-41.9516	98816.6	-42.1652	50912.1
	-41.8803	105824	-42.094	49564.7
	-41.8091	109463	-42.0228	46982.2
	-41.7379	108070	-41.9516	44171.1
	-41.6667	101142	-41.8803	42116.6
	-41.5954	90657.2	-41.8091	42254.8
	-41.5242	81730.9	-41.7379	44939
	-41.453	78131.1	-41.6667	49648.8
	-41.3818	82435.5	-41.5954	54574.3
	-41.3105	90947.5	-41.5242	58207.4
	-41.2393	100373	-41.453	60222.9
	-41.1681	106237	-41.3818	59885.7
	-41.0969	107582	-41.3105	57818.2
	-41.0256	106423	-41.2393	54983.4
	-40.9544	105321	-41.1681	52768.7
	-40.8832	108124	-41.0969	52678.2
	-40.812	117736	-41.0256	55339.7
	-40.7407	131898	-40.9544	59789.5
	-40.6695	145980	-40.8832	64378.3
	-40.5983	158334	-40.812	68262.9
	-40.5271	164484	-40.7407	70021
	-40.4558	163626	-40.6695	69558.7
	-40.3846	156671	-40.5983	67112.2
	-40.3134	145080	-40.5271	63261.7
	-40.2422	133913	-40.4558	59550.1
	-40.1709	127298	-40.3846	56856.9
	-40.0997	128762	-40.3134	55990
	-40.0285	137077	-40.2422	56836.6
	-39.9573	149061	-40.1709	58645.5
	-39.886	158952	-40.0997	60116.2
	-39.8148	163784	-40.0285	60678.6
	-39.7436	162903	-39.9573	60262.7
	-39.6724	155859	-39.886	59059.6
	-39.6011	145905	-39.8148	58068.9
	-39.5299	135892	-39.7436	58041.2
	-39.4587	129995	-39.6724	59268.1
	-39.3875	130925	-39.6011	61403
	-39.3162	138981	-39.5299	64067.5
	-39.245	150505	-39.4587	66060.1
	-39.1738	161881	-39.3875	66918.6
	-39.1026	172550	-39.3162	66876.4
	-39.0313	180213	-39.245	66094.7
	-38.9601	185169	-39.1738	65617.7
	-38.8889	188944	-39.1026	66414.1
	-38.8177	191142	-39.0313	68735.9
	-38.7464	192422	-38.9601	72179.1
	-38.6752	193455	-38.8889	76282.3
	-38.604	193084	-38.8177	79510.7
	-38.5328	191866	-38.7464	81087.7
	-38.4615	190279	-38.6752	80817
	-38.3903	188349	-38.604	78393.2
	-38.3191	187692	-38.5328	74854.9
	-38.2479	188561	-38.4615	70953.4
	-38.1766	190257	-38.3903	67928.4
	-38.1054	192400	-38.3191	66944.4
	-38.0342	193431	-38.2479	68043.8
	-37.963	191362	-38.1766	70349.9
	-37.8917	186551	-38.1054	72741.3
	-37.8205	178115	-38.0342	74403.9
	-37.7493	166896	-37.963	74413.7
	-37.6781	156159	-37.8917	73067.4
	-37.6068	146442	-37.8205	70682
	-37.5356	139956	-37.7493	67993.4
	-37.4644	137976	-37.6781	66189.3
	-37.3932	139009	-37.6068	65776.3
	-37.3219	141243	-37.5356	66715.5
	-37.2507	143675	-37.4644	68516.3
	-37.1795	145424	-37.3932	70746.9
	-37.1083	146069	-37.3219	72502.4
	-37.037	146618	-37.2507	73699.3
	-36.9658	147261	-37.1795	74616.2
	-36.8946	147597	-37.1083	75293.8
	-36.8234	147583	-37.037	76170.3
	-36.7521	146718	-36.9658	77456.3
	-36.6809	144256	-36.8946	78661.3
	-36.6097	141442	-36.8234	79481.7
	-36.5385	139181	-36.7521	79653.6
	-36.4672	138816	-36.6809	78620.7
	-36.396	141678	-36.6097	76814.7
	-36.3248	147130	-36.5385	74541.6
	-36.2536	152756	-36.4672	72418.9
	-36.1823	156290	-36.396	71446.5
	-36.1111	155652	-36.3248	71817.2
	-36.0399	148845	-36.2536	73180.7
	-35.9687	137374	-36.1823	74878.8
	-35.8974	121875	-36.1111	76160.3
	-35.8262	106970	-36.0399	76018.4
	-35.755	99641.9	-35.9687	74494.5
	-35.6838	103078	-35.8974	71702.1
	-35.6125	115457	-35.8262	68298.9
	-35.5413	129671	-35.755	65749.3
	-35.4701	141871	-35.6838	64931.7
	-35.3989	147310	-35.6125	66294.8
	-35.3276	145509	-35.5413	69310
	-35.2564	137938	-35.4701	73336.9
	-35.1852	127611	-35.3989	76852.9
	-35.114	120768	-35.3276	79148.1
	-35.0427	122566	-35.2564	80332.2
	-34.9715	133917	-35.1852	80232.6
	-34.9003	149709	-35.114	79655.3
	-34.8291	166598	-35.0427	79382.1
	-34.7578	178542	-34.9715	79704.7
	-34.6866	183518	-34.9003	80779.8
	-34.6154	182174	-34.8291	82538.5
	-34.5442	174966	-34.7578	84041.9
	-34.4729	166058	-34.6866	84914.8
	-34.4017	158534	-34.6154	85124
	-34.3305	155312	-34.5442	84458.1
	-34.2593	156944	-34.4729	83637.7
	-34.188	161698	-34.4017	83145.4
	-34.1168	165466	-34.3305	83174.4
	-34.0456	166174	-34.2593	83852.7
	-33.9744	163426	-34.188	84894.5
	-33.9031	157836	-34.1168	85378.4
	-33.8319	153212	-34.0456	84983
	-33.7607	152649	-33.9744	83601.1
	-33.6895	157712	-33.9031	81265.9
	-33.6182	166695	-33.8319	79105
	-33.547	177727	-33.7607	78062.3
	-33.4758	185850	-33.6895	78895.4
	-33.4046	188932	-33.6182	81715.7
	-33.3333	187756	-33.547	86212.5
	-33.2621	183018	-33.4758	90754.8
	-33.1909	179150	-33.4046	94141.3
	-33.1197	180613	-33.3333	96113.3
	-33.0484	189305	-33.2621	95897.5
	-32.9772	203441	-33.1909	94205.7
	-32.906	220863	-33.1197	91993.3
	-32.8348	235203	-33.0484	90258.2
	-32.7635	243031	-32.9772	90228.4
	-32.6923	243508	-32.906	92416
	-32.6211	235107	-32.8348	95992.7
	-32.5499	221439	-32.7635	99808.1
	-32.4786	205026	-32.6923	103151
	-32.4074	191024	-32.6211	104596
	-32.3362	184991	-32.5499	104133
	-32.265	187660	-32.4786	102028
	-32.1937	196149	-32.4074	98738.7
	-32.1225	205691	-32.3362	95734.9
	-32.0513	212478	-32.265	93779.5
	-31.9801	212690	-32.1937	93305.9
	-31.9088	207029	-32.1225	94289.2
	-31.8376	195873	-32.0513	96212.3
	-31.7664	182007	-31.9801	97857.7
	-31.6952	170765	-31.9088	98810.5
	-31.6239	164763	-31.8376	99040.5
	-31.5527	165968	-31.7664	98467.5
	-31.4815	173049	-31.6952	97951.6
	-31.4103	183482	-31.6239	98103.5
	-31.339	193007	-31.5527	98997.2
	-31.2678	199805	-31.4815	100606
	-31.1966	203580	-31.4103	102729
	-31.1254	203454	-31.339	104305
	-31.0541	201014	-31.2678	105069
	-30.9829	197116	-31.1966	105112
	-30.9117	192267	-31.1254	104328
	-30.8405	188141	-31.0541	103626
	-30.7692	184988	-30.9829	103628
	-30.698	182768	-30.9117	104458
	-30.6268	182301	-30.8405	106156
	-30.5556	183132	-30.7692	108369
	-30.4843	184268	-30.698	109890
	-30.4131	185462	-30.6268	110278
	-30.3419	185813	-30.5556	109260
	-30.2707	184019	-30.4843	106588
	-30.1994	180693	-30.4131	103359
	-30.1282	176125	-30.3419	100246
	-30.057	171193	-30.2707	98176.7
	-29.9858	168253	-30.1994	98032.9
	-29.9145	168705	-30.1282	99786.2
	-29.8433	172641	-30.057	102456
	-29.7721	179164	-29.9858	105116
	-29.7009	187777	-29.9145	107236
	-29.6296	195559	-29.8433	107864
	-29.5584	201400	-29.7721	107344
	-29.4872	206025	-29.7009	106234
	-29.416	208527	-29.6296	105004
	-29.3447	210047	-29.5584	104639
	-29.2735	211900	-29.4872	105706
	-29.2023	213373	-29.416	107803
	-29.1311	214517	-29.3447	110471
	-29.0598	215413	-29.2735	113471
	-28.9886	214548	-29.2023	115688
	-28.9174	212706	-29.1311	117028
	-28.8462	210950	-29.0598	117749
	-28.7749	209912	-28.9886	117643
	-28.7037	211318	-28.9174	117328
	-28.6325	215753	-28.8462	117163
	-28.5613	221308	-28.7749	116888
	-28.49	226047	-28.7037	116682
	-28.4188	228806	-28.6325	116538
	-28.3476	226904	-28.5613	115986
	-28.2764	221334	-28.49	115419
	-28.2051	214386	-28.4188	115137
	-28.1339	209261	-28.3476	115140
	-28.0627	210610	-28.2764	115883
	-27.9915	221369	-28.2051	117527
	-27.9202	239005	-28.1339	119377
	-27.849	258221	-28.0627	121082
	-27.7778	276615	-27.9915	122532
	-27.7066	287777	-27.9202	122937
	-27.6353	290112	-27.849	122644
	-27.5641	284791	-27.7778	122266
	-27.4929	272821	-27.7066	122039
	-27.4217	260422	-27.6353	122788
	-27.3504	252686	-27.5641	125091
	-27.2792	253748	-27.4929	128302
	-27.208	263799	-27.4217	131831
	-27.1368	279949	-27.3504	135412
	-27.0655	294675	-27.2792	137650
	-26.9943	303312	-27.208	138412
	-26.9231	303869	-27.1368	138003
	-26.8519	294294	-27.0655	136362
	-26.7806	278859	-26.9943	134643
	-26.7094	260537	-26.9231	133622
	-26.6382	245441	-26.8519	133485
	-26.567	239805	-26.7806	134492
	-26.4957	244463	-26.7094	136484
	-26.4245	255657	-26.6382	138288
	-26.3533	267755	-26.567	139538
	-26.2821	277229	-26.4957	140155
	-26.2108	279826	-26.4245	139664
	-26.1396	276871	-26.3533	138851
	-26.0684	270424	-26.2821	138340
	-25.9972	263578	-26.2108	138258
	-25.9259	260893	-26.1396	139061
	-25.8547	263962	-26.0684	140857
	-25.7835	270900	-25.9972	142703
	-25.7123	278732	-25.9259	144320
	-25.641	285056	-25.8547	145736
	-25.5698	286077	-25.7835	146336
	-25.4986	282759	-25.7123	146715
	-25.4274	276264	-25.641	147457
	-25.3561	268835	-25.5698	148428
	-25.2849	264684	-25.4986	149948
	-25.2137	264819	-25.4274	152039
	-25.1425	268002	-25.3561	153612
	-25.0712	272098	-25.2849	154410
	-25	274430	-25.2137	154311
	-24.9288	271618	-25.1425	152766
	-24.8575	264777	-25.0712	150711
	-24.7863	255032	-25	148809
	-24.7151	245628	-24.9288	147544
	-24.6439	241740	-24.8575	147796
	-24.5726	245479	-24.7863	149682
	-24.5014	255548	-24.7151	152186
	-24.4302	268080	-24.6439	154618
	-24.359	280190	-24.5726	156502
	-24.2877	286558	-24.5014	156689
	-24.2165	286508	-24.4302	155637
	-24.1453	281079	-24.359	153980
	-24.0741	271904	-24.2877	152220
	-24.0028	264327	-24.2165	151708
	-23.9316	261951	-24.1453	153199
	-23.8604	266230	-24.0741	156195
	-23.7892	275886	-24.0028	160079
	-23.7179	288622	-23.9316	164398
	-23.6467	298603	-23.8604	167404
	-23.5755	303303	-23.7892	168806
	-23.5043	302213	-23.7179	168865
	-23.433	294529	-23.6467	167386
	-23.3618	284206	-23.5755	165661
	-23.2906	274461	-23.5043	164600
	-23.2194	268823	-23.433	164403
	-23.1481	270243	-23.3618	165469
	-23.0769	279342	-23.2906	167709
	-23.0057	292325	-23.2194	169809
	-22.9345	305516	-23.1481	171373
	-22.8632	317736	-23.0769	172319
[truncated: 1,239 more rows]

## Sheet: Supp11
Sup 11.	Without Dox						With Dox
		M1	M2	M3	M4	M5		M6	M7	M8	M9	M10
	L (FUS)	1.34	1.31	1.09	0.95	0.86	L (FUS)	2.81	3.9	2.72	4.61	4.9
	R	1.16	1.19	0.88	1.13	0.97	R	1.49	1.95	1.44	3.22	2.34

[truncated: 7 more sheets: Supp13, Supp14, Supp15, Supp16, Supp17, Supp19, Supp21]
