# Supplementary material for: Tumour priming by ultrasound mechanogenetics for CAR T therapy
Source: Nat Mater. 2025 Oct 31;25(2):310–21. doi: 10.1038/s41563-025-02391-8 (PMC12867766; doi:10.1038/s41563-025-02391-8)
Supplement: Supplementary file 4 — Statistical source data. [file 41563_2025_2391_MOESM4_ESM.xlsx]

## Sheet: Fig 1.C
Time (sec)	Average	n1	n2	n3	n4	n5	n6	n7	n8	n9	n10	n11	n12	n13	n14	n15	n16	n17	n18	n19	n20	n21	n22	n23	n24	n25	n26	n27	n28	n29	n30	n31	n32	n33	n34	n35	n36	n37	n38	n39	n40	n41	n42	n43	n44	n45	n46	n47
0	1.14659	1.1512	1.08846	1.11605	1.15854	1.17208	1.14331	1.16829	1.12397	1.18641	1.04472	1.47728	1.11676	1.11728	1.17948	1.11438	1.14072	1.113	1.15231	1.07476	1.19481	1.16597	1.08528	1.10228	1.18308	1.1092	1.12863	1.12278	1.12956	1.16262	1.13983	1.21487	1.0792	1.11534	1.06271	1.14538	1.12256	1.16963	1.18457	1.19814	1.15826	1.18085	1.10106	1.20672	1.16745	1.1695	1.15308	1.09725
1	1.08777	1.14156	1.04999	1.00989	1.03483	1.02534	1.03765	1.17329	1.06886	0.97899	1.00915	1.82317	1.13724	1.03884	1.09066	1.00148	1.03797	1.0757	1.14299	1.05402	1.18099	1.1053	1.02931	1.11913	0.980027	1.04756	1.03799	0.988751	1.11492	1.02499	1.10692	1.0468	1.03943	1.04402	1.04312	1.14523	1.17373	1.13007	1.07148	1.02055	1.12815	1.1347	1.09994	1.08212	1.09615	1.1129	1.05269	1.03674
2	1.0663	1.08361	1.06536	1.03178	0.987648	1.09273	1.02158	1.09673	1.094	1.01349	1.06713	2.16184	1.12567	0.978783	1.0444	1.02984	1.08968	1.0398	1.13002	1.01932	0.961065	1.11469	0.962973	1.10574	1.0725	1.04907	0.94701	0.942808	1.12457	0.989437	1.0953	0.994327	1.13176	1.04145	1.03641	1.01477	0.915219	1.07212	1.06677	1.04437	1.05904	1.01063	1.0727	1.09343	1.04809	1.00508	0.988599	0.982813
3	1.02381	1.00411	0.99918	1.0251	0.945719	0.9563	1.01356	1.03777	0.998295	0.928579	0.972797	2.0073	0.951448	1.06982	1.02165	1.04956	1.10443	1.00493	0.87115	1.00618	1.07159	1.01496	0.949449	1.02861	0.925396	0.991541	1.04352	0.867018	1.01183	1.01391	1.14907	1.04248	1.04129	1.03657	1.01836	0.904294	0.973424	0.992976	1.05135	1.0509	0.978662	0.953458	1.06166	0.957735	0.960441	1.09322	1.0098	0.957474
4	1.02199	1.0366	1.03239	1.10245	0.85873	1.06498	1.02573	1.09666	1.01377	1.00628	0.985567	1.63923	1.02878	0.908587	1.015	1.0485	0.973496	0.993132	1.04416	1.00561	0.913733	0.997826	0.905695	1.04628	1.026	1.02546	0.979235	1.00808	1.05949	1.01981	0.969219	0.989763	1.11644	1.05267	1.01189	1.0247	1.07017	1.08655	1.04527	0.986437	0.941751	0.967985	0.953701	0.959054	0.957628	1.01856	0.978454	1.0422
5	1.0229	0.944913	1.01596	0.996971	1.11493	1.05158	0.955408	1.01821	0.95582	0.880397	1.03995	1.09882	1.03709	1.07097	1.08279	0.916766	0.993521	1.02716	0.996424	0.988268	1.15086	1.13316	1.00186	0.953529	1.0235	1.05163	1.00409	1.03378	0.990321	1.0003	0.987161	1.0067	1.07025	1.05396	1.01492	1.01092	1.09712	1.06623	1.03068	1.05413	1.11397	0.943968	0.928273	1.06885	0.974466	1.05322	1.11017	0.962417
6	0.964474	0.926074	1.04261	1.04916	0.927489	1.01681	0.968361	0.890267	0.916212	0.85108	1.0336	0.996171	0.976769	0.935149	0.945991	0.976369	0.982476	0.929701	0.960009	0.951206	0.996264	0.985206	1.02067	1.06698	0.988247	0.948807	0.920568	0.956559	0.988546	0.95987	1.02797	0.90879	0.990981	0.802141	0.961901	1.03271	0.838388	1.02251	0.944816	0.989625	0.914696	0.885266	0.924104	0.991328	1.09536	0.913658	0.986051	0.99276
7	0.982274	0.966974	0.897021	1.03002	1.01381	0.964528	0.986548	1.00574	0.964484	1.01537	0.962041	0.899263	0.983861	1.08085	0.953203	1.00369	0.981835	0.946204	0.908742	1.04134	1.0002	0.936392	1.05511	0.95679	0.985361	1.0042	0.985723	0.954727	0.963388	1.00366	1.05513	0.931824	0.921858	0.963676	0.958833	1.02214	1.06188	1.0492	1.00128	0.952637	0.98144	1.01135	0.95185	1.01154	0.96278	1.00643	0.897308	0.974657
8	0.989182	1.0251	0.987787	1.09349	0.92224	1.06679	0.990382	1.09469	0.969195	0.969919	1.01362	0.723505	1.0196	0.997377	0.991077	0.988152	1.00869	1.03775	1.0101	0.989157	0.953794	0.951067	1.00084	1.03722	0.895533	0.978148	0.96858	1.01252	0.951059	1.00912	0.823995	0.956996	1.02996	1.00517	0.996596	0.902272	1.05801	1.10946	1.05504	0.984381	0.980845	0.990476	1.01089	0.905695	0.931074	1.04488	1.05619	0.993119
9	1.00127	1.02752	0.96557	1.03339	1.11701	0.965912	0.946198	1.0144	1.02112	0.916165	1.04573	0.782811	1.07974	1.01431	0.970045	0.952181	0.956367	0.995977	0.984063	1.02886	1.01824	0.960501	1.02843	0.983686	1.08323	1.04294	0.97739	0.997465	0.945884	1.02869	1.04923	1.05637	1.0334	1.00592	1.0027	0.970806	1.05744	1.05969	1.01391	0.954612	0.947307	0.990097	0.962316	1.00312	0.985256	1.05007	1.04091	0.992797
10	0.959989	0.949189	0.956899	0.900034	1.01062	1.00495	0.970578	0.937604	0.939339	0.936835	0.953884	0.697793	0.856053	0.989072	0.880618	0.936011	0.977927	0.996723	0.975489	0.997332	0.948541	0.95229	0.976594	1.0315	1.11654	0.963718	0.958033	0.998353	0.968035	0.987411	0.883305	0.9853	0.908801	1.04563	0.928171	1.04155	0.996764	1.01215	0.992613	1.00005	0.982064	0.935102	0.934431	0.930676	0.851822	0.901794	0.999987	1.02128
11	0.96007	0.967968	1.05937	0.924271	0.878695	1.00692	1.03619	0.93337	0.923045	0.924342	0.949694	0.670214	0.973438	0.95642	1.01716	1.00788	0.989066	0.873805	0.967641	0.936981	0.960297	0.921183	1.01542	0.934445	1.11119	0.996475	0.960616	0.980467	1.00261	1.00218	1.05379	1.02277	0.849988	1.0004	0.944114	1.0565	0.905937	0.95931	0.953206	0.917729	0.949037	0.933861	0.998841	0.957449	0.955033	0.864558	1.01318	0.906252
12	0.983509	1.0351	0.980006	0.934062	1.1653	0.936379	1.03037	0.956161	1.0911	1.05382	1.02785	0.63235	0.902227	1.04198	0.974418	0.970066	0.968788	0.97137	1.08689	1.02166	1.05627	0.987354	0.998755	0.997539	0.991973	1.04182	0.995814	1.03888	0.977199	1.00444	0.910036	0.98672	1.0219	0.998459	1.01653	0.921279	0.957981	0.913254	0.97462	0.943728	0.951522	0.997133	1.0136	0.964864	0.957539	0.853463	0.980058	0.992291
13	0.957482	0.900806	1.0169	0.879211	1.01712	0.943166	0.974335	0.905535	0.994092	0.942908	0.944423	0.533575	0.987364	1.00553	0.984136	0.983738	0.976313	0.950158	0.970879	0.9608	0.914949	1.01352	1.0224	0.876758	1.05524	0.944041	0.950623	1.07108	0.99703	1.00442	0.991411	0.982081	0.924447	0.893027	1.00919	0.93782	0.86542	0.925156	0.940618	0.935297	0.999197	1.00957	0.986481	0.987538	0.965861	1.00733	0.924661	0.995529
14	0.990911	1.00247	0.952979	0.939919	1.00095	0.901549	1.03042	0.991548	1.01897	0.932377	1.04868	0.601736	1.0338	1.05859	0.991566	1.01417	0.919727	1.03873	1.02762	1.02557	0.959769	0.927821	0.96913	0.940814	0.95831	0.962323	0.997745	1.1428	0.950613	0.947683	1.02818	1.09323	0.92712	1.03422	1.06498	1.00182	1.03096	0.948093	0.979291	1.03123	0.987318	1.00433	1.0394	0.98334	1.10323	0.921369	1.07379	1.03251
15	0.942492	0.97456	1.01837	0.958085	0.94699	0.977309	0.956953	0.924111	0.893023	0.989035	0.931015	0.567956	0.913536	0.964571	0.939081	1.07586	1.01128	1.00134	0.984103	0.98939	0.975642	0.937163	0.972844	0.832376	0.892318	0.911832	0.963827	0.928891	0.871733	0.930563	0.881634	0.999193	0.884091	0.938787	1.00198	0.949399	0.903183	0.880748	0.913094	0.991421	0.900304	1.021	1.02185	0.986958	0.995049	0.995994	0.847306	0.9514
16	0.970895	1.0188	0.923763	1.02622	0.922705	0.991073	0.946162	0.863667	1.0641	1.17363	1.008	0.563687	0.956406	0.864769	1.03957	0.995075	0.906254	1.07868	0.882314	1.00097	0.924273	1.01314	1.03444	0.965521	0.992795	0.950381	1.06395	0.999422	0.984512	0.950832	0.894365	0.914737	1.00142	0.99176	1.01328	1.0315	1.09253	0.860626	0.885774	0.984705	1.03099	0.970294	0.988704	0.952076	0.929502	1.04467	0.923985	1.01604
17	0.939143	0.896718	0.928122	0.963503	0.90712	0.886009	0.931943	0.914167	0.981949	1.13203	0.982558	0.524841	0.950312	0.890946	0.936261	0.939786	0.959563	0.929878	0.905426	1.00093	0.901645	0.931757	0.987481	1.0921	0.821394	0.969316	1.02714	1.0032	0.976957	0.982093	0.900539	0.923689	0.926683	0.997725	0.938529	0.881808	0.914873	0.85636	0.930705	0.969331	0.970611	0.974842	0.949549	0.911591	0.956771	0.954809	0.92809	0.998056
18	0.988945	0.946721	1.01927	0.986384	1.06955	0.9756	1.03433	0.977814	0.968656	1.16834	0.979602	0.59845	0.969901	1.01616	0.942899	0.996489	1.0219	0.995977	0.999681	0.907643	0.917059	0.950707	0.983296	0.928712	0.897359	1.01154	1.08952	0.952424	0.991734	0.977971	1.0529	0.943367	1.10097	0.979086	0.975782	1.0051	0.964428	0.885875	0.964912	0.990717	1.02484	1.0851	1.00064	1.04591	1.10649	0.988493	1.03569	1.05441
19	0.964516	0.913963	0.913467	0.894493	0.972588	1.04363	0.932537	0.950017	1.00049	1.35244	0.970949	0.529688	0.970133	1.05816	0.994604	0.963846	1.02272	0.92661	1.12229	1.00326	0.918791	0.896529	0.868582	0.930594	0.861249	0.960077	0.937928	1.0297	0.999727	0.959261	0.896199	0.957952	1.02219	1.07968	0.972453	1.05898	0.90508	0.956903	0.960099	0.987804	0.951191	1.10091	0.985642	0.947097	0.87734	0.863733	0.887494	1.0232
20	0.97461	1.03349	0.93397	1.01285	0.819263	1.00864	0.991585	0.954772	0.991297	1.23252	1.1079	0.529885	0.963162	0.973907	0.993898	1.07426	1.02272	0.963374	1.10792	1.00265	0.945938	0.924081	0.919461	0.828765	0.862345	0.955586	1.02397	1.02605	0.995293	1.0059	0.86026	1.08339	0.959902	0.972081	0.946141	1.04769	0.939354	0.829212	1.03276	0.99236	0.918958	1.01106	1.05174	0.953616	0.976204	0.977251	1.02031	1.02892
21	0.980119	0.980413	0.939504	0.959238	0.862707	0.95484	0.972708	0.991172	1.06605	1.46991	0.941846	0.505472	1.02763	1.11779	1.01485	1.05919	0.909545	1.02638	1.04214	1.03619	0.997479	0.942907	0.984445	0.834849	0.932227	0.957786	1.04227	1.03171	1.10108	0.997886	0.812645	1.08038	0.960403	0.888714	1.01011	0.96776	1.01223	0.81282	1.02402	0.922503	0.963675	1.04953	0.971233	0.989358	1.02255	0.944664	0.963905	0.968849
22	0.998156	1.03188	0.971335	1.00995	1.08978	1.06245	0.966464	1.03133	1.13049	1.40236	1.03525	0.584387	0.857352	1.15183	0.999411	0.89671	0.995617	1.03962	0.928087	0.936461	1.06114	0.906076	0.959017	1.0459	0.978913	1.00133	0.965737	1.03888	1.01465	0.963809	0.846986	0.984897	0.959881	1.0689	0.979825	1.05596	1.10526	0.871138	1.02904	1.04326	1.00507	0.94994	1.03964	0.963044	0.997516	0.977628	0.985783	0.993298
23	1.01869	1.08393	0.97532	0.93469	1.0472	1.04733	1.06673	0.995329	1.17061	1.4505	1.00503	0.64246	0.967723	0.978721	0.940195	0.94566	1.0334	1.01908	1.1102	0.955942	0.993328	0.895594	1.0631	1.09217	1.03395	1.05103	1.09632	1.12476	1.01165	0.998607	0.93655	1.12958	0.976432	1.10456	0.943282	0.97512	1.01847	0.865665	1.00195	1.09213	0.93026	0.995312	1.10928	1.01233	1.01703	0.936442	1.06437	1.0389
24	1.00484	1.01424	1.02851	0.961148	1.03545	0.998538	0.977356	0.89453	1.20988	1.5431	1.08484	0.57597	1.0271	1.18971	0.971294	0.939084	1.01322	1.03972	1.05911	1.05447	1.07142	0.941582	0.923429	0.837103	1.05716	1.0883	1.07674	1.07695	0.963865	1.01282	0.852688	0.942851	1.01691	0.995109	0.971989	0.938629	0.921483	0.847605	1.02574	1.0032	0.993687	1.01062	1.01536	0.992832	1.0527	0.910372	1.0576	1.01155
25	0.978711	0.992781	1.02915	0.930084	0.842822	0.986052	1.04089	0.905795	1.37376	1.48253	1.02212	0.532145	0.927453	1.01348	0.919974	0.953832	1.03541	0.925806	0.990283	0.998236	0.978464	0.834057	0.963215	0.883039	0.959041	1.00444	1.00384	0.940241	0.916715	1.03357	0.783426	1.0596	0.960392	0.957656	0.940867	1.04539	1.00858	0.835573	1.05245	1.02389	0.995766	0.977179	1.03435	0.984794	1.1107	0.892992	0.962096	0.954483
26	1.0281	1.02981	0.949681	0.930504	1.04932	1.11068	1.06405	0.952612	1.30654	1.58273	1.01775	0.673522	0.992252	1.03378	0.913953	1.00115	1.06627	0.985783	1.01661	1.05203	0.987639	0.976152	1.00976	1.18178	1.07479	1.06477	0.979115	1.06267	0.997106	0.993442	0.88859	1.0145	1.0412	1.10357	1.04295	1.09427	0.920218	0.889788	1.06213	1.00465	1.06575	1.00021	0.979631	1.04378	1.09717	0.952432	1.0518	1.01189
27	1.00643	1.01789	1.019	0.930841	0.872296	1.0952	1.00821	0.96677	1.32861	1.28265	1.03309	0.58311	1.02083	1.06647	1.0257	0.932481	0.998909	0.989933	1.05844	1.00082	1.07252	0.92779	1.04461	0.970664	0.914802	1.02218	1.00837	1.11824	1.09581	1.01809	0.744982	1.05621	0.975122	1.01888	0.974552	0.978005	1.01551	0.879317	1.03498	0.951674	0.989851	0.993214	0.979994	1.15998	1.0264	1.05126	1.06002	0.98775
28	1.00737	1.10255	0.976951	0.957556	1.02835	1.06623	1.07771	0.908708	1.31045	1.23803	1.04531	0.656272	1.05275	1.15988	1.028	0.938236	0.969698	0.9547	1.08101	0.999958	0.940204	0.87649	1.00016	0.962064	0.955662	1.00871	0.992483	0.971656	1.09395	0.996186	1.0148	1.02218	0.921475	1.03429	0.991062	1.05319	1.04006	0.854013	1.01891	1.00523	0.947865	0.938748	1.00793	0.975588	1.11475	1.00592	1.00982	1.0405
29	0.988523	0.94391	0.994127	0.955914	0.955893	1.02486	0.903367	0.892061	1.41514	1.14056	0.953797	0.704759	0.935156	1.11896	0.965747	0.966692	1.0754	1.00406	0.994737	1.03191	1.03185	0.894011	1.0517	1.09786	0.899587	1.02683	0.947834	1.0397	0.993411	1.00937	0.848729	1.09689	1.00142	1.07312	0.950828	0.878088	0.891492	0.834983	1.0287	1.00927	0.910188	1.03961	1.08203	1.00555	0.939423	0.958521	0.978061	0.964456
30	0.683747	0.686978	0.716836	0.745744	0.604325	0.712812	0.720177	0.682796	1.1044	0.761653	0.692499	0.460665	0.626558	0.663888	0.719479	0.724159	0.7058	0.674309	0.716132	0.632724	0.684137	0.614991	0.702529	0.632198	0.649628	0.692932	0.732872	0.682067	0.72699	0.65693	0.732161	0.682403	0.76963	0.666107	0.736628	0.656806	0.69617	0.571185	0.629429	0.617436	0.650081	0.640273	0.675365	0.702341	0.689366	0.588346	0.66743	0.637731
31	0.644882	0.617827	0.613253	0.733474	0.562779	0.571657	0.613321	0.620828	1.02057	0.773282	0.668526	0.382109	0.509267	0.646216	0.608449	0.665296	0.691346	0.636966	0.785018	0.644067	0.638594	0.52989	0.751316	0.472463	0.591581	0.649083	0.689927	0.711803	0.702838	0.656951	0.729782	0.549136	0.61328	0.616187	0.665344	0.654083	0.695925	0.556726	0.622225	0.653978	0.674253	0.675493	0.610437	0.638323	0.616391	0.703171	0.636727	0.639282
32	0.717011	0.686215	0.773807	0.897526	0.682754	0.717775	0.649785	0.708934	1.29754	0.863306	0.738133	0.401718	0.747515	0.745495	0.682416	0.634669	0.704273	0.700702	0.726963	0.636744	0.621184	0.647413	0.790364	0.600443	0.559599	0.729823	0.677948	0.881893	0.797764	0.672727	0.953565	0.531206	0.710807	0.74259	0.690824	0.593084	0.631334	0.617811	0.784671	0.687268	0.802876	0.719829	0.644107	0.751022	0.670752	0.845968	0.665433	0.680951
33	0.96663	0.733921	0.753026	2.31385	0.734838	0.8056	0.816439	0.779583	2.16323	0.929694	0.949093	0.507863	0.716247	0.789544	0.822104	0.844751	0.827816	0.975275	0.698827	0.68995	0.852535	0.968363	0.753433	0.700653	0.665427	1.01627	0.770457	0.889136	1.21611	0.769998	3.77169	0.748955	0.751961	1.26326	0.73282	0.796504	0.735299	0.835865	1.74276	0.748854	0.854519	1.2619	0.842526	0.857782	0.726225	0.800161	0.703811	0.802672
34	1.36201	0.781653	0.891618	3.89072	1.13726	0.868837	0.930969	0.968728	2.7423	1.4043	1.15469	0.725099	0.820542	0.983781	0.889088	0.803052	0.943138	2.38237	0.751291	0.696582	1.19513	3.79679	0.763122	0.798783	0.732333	1.16897	0.966497	1.1308	1.61332	0.902884	3.03275	0.820674	1.20624	3.43868	0.900975	1.3801	0.813967	1.70947	1.91935	0.720039	1.93027	2.2613	1.27557	2.0955	0.943936	1.02393	0.792286	0.914711
35	1.82835	0.873988	0.897466	3.468	2.31874	0.843839	1.14581	1.53489	2.65852	3.03748	1.54212	2.32878	0.970314	2.84766	0.911648	0.754932	2.05722	2.84393	0.791022	0.77575	2.1899	4.2332	0.843094	0.945979	0.940191	1.29025	1.26343	2.49981	1.72133	1.04908	2.07493	0.818323	2.37705	3.36717	1.15291	2.26804	0.933274	3.13526	2.04705	0.832054	2.99994	2.59819	2.49925	4.49311	0.892963	1.67271	0.843956	1.34772
36	2.14903	1.4167	1.15397	3.69585	2.76392	0.95651	1.77661	3.036	2.46773	3.62929	5.13839	3.6852	1.14489	2.36648	1.23206	0.988672	2.25171	2.62602	0.862144	0.883304	3.12661	3.91975	1.04765	1.04763	0.986311	1.69213	2.34389	3.38672	1.68348	1.71187	1.51143	0.933233	2.22719	2.55264	2.12775	2.12171	1.22187	3.01252	2.19353	0.895873	2.51439	2.56425	2.91699	4.0842	0.961297	3.38363	0.897859	1.8624
37	2.21319	2.61373	1.49119	3.21779	2.3699	1.15412	2.99917	3.33165	2.1196	2.94852	11.4417	2.64586	1.31179	1.62063	1.28927	1.1111	1.99368	2.34774	0.957949	0.878353	2.68683	3.25387	1.03292	1.08495	0.885414	2.35567	3.24734	2.69998	2.52738	1.58065	1.11811	1.01196	1.90413	1.88634	2.49471	1.70122	1.49727	2.64917	2.08433	0.943639	2.03453	2.17175	2.3641	3.2632	0.94749	4.0748	0.926564	1.74812
38	2.01799	2.79627	2.06447	2.80149	1.77913	1.13062	3.51242	2.90582	1.91579	2.4523	9.43884	1.74282	1.50799	1.21588	1.70104	1.12592	2.20355	2.16461	0.957969	0.839539	2.29867	2.79605	1.06286	1.29171	0.943771	2.8238	2.53707	2.10337	3.06615	1.55142	1.00196	0.910085	1.42963	1.35701	2.13691	1.49772	1.53785	2.21029	1.818	0.87443	1.51638	1.86048	1.96083	2.5856	1.04182	3.78303	0.850924	1.74128
39	1.82702	2.39211	2.32333	2.47076	1.52527	1.11749	3.44002	2.34572	1.52905	1.94789	7.23777	1.03845	2.42784	0.995962	1.68595	1.15063	2.13541	1.92755	0.935543	0.924948	1.84478	2.43243	0.983223	1.95742	1.19718	2.6923	1.92374	1.69899	2.57418	1.41829	0.795049	0.9662	1.2036	1.05342	1.84376	1.27587	1.99845	1.73003	1.84341	1.03759	1.25145	1.78802	1.59166	2.15854	1.17714	3.18595	1.00633	1.6895
40	1.61894	1.86326	2.05297	2.29375	1.22786	1.11403	2.89309	1.90329	1.40215	1.644	5.13917	0.839192	2.99179	0.920199	1.37923	1.05313	1.74274	1.85943	0.952142	0.882367	1.51266	2.36651	1.05733	1.86502	1.37558	2.38142	1.49314	1.58343	2.03535	1.28745	0.688941	0.890583	1.05639	0.85102	1.52996	0.994518	1.87421	1.5754	1.77152	1.30951	1.05366	1.70598	1.40491	1.72776	1.4818	2.54952	1.10891	1.4038
41	1.46997	1.50647	1.69906	2.22427	1.10641	1.10905	2.28453	1.60424	1.17712	1.09265	3.38728	0.672616	3.11827	0.736606	1.17541	0.968033	1.52455	1.82025	0.903661	0.842449	1.44758	2.07744	0.988086	1.75735	2.49511	2.0853	1.35746	1.33593	1.72403	1.17689	0.736865	0.855226	0.926129	0.727573	1.3939	1.07098	1.50439	1.20913	1.59896	1.61477	0.98196	1.61877	1.29297	1.58023	1.90983	2.16345	1.21808	1.28728
42	1.32153	1.14468	1.36103	2.16724	0.899307	1.15738	1.72104	1.37867	1.02252	1.10999	2.14976	0.646598	2.89586	0.803694	1.01822	0.918453	1.19041	1.99071	0.831792	0.839985	1.1318	1.99655	0.978457	1.39343	2.5169	1.75976	1.30594	1.24708	1.4567	1.14445	0.706665	0.84943	0.827228	0.639577	1.21666	0.874044	1.14584	1.10392	1.5815	1.87518	0.912277	1.59717	1.20165	1.31789	1.80125	1.69993	1.45421	1.12888
43	1.24838	0.998421	1.25882	2.22047	1.00931	1.19201	1.34124	1.2331	0.963843	1.22508	1.43344	0.675455	2.76759	0.796327	0.948975	0.937114	1.05743	1.97791	0.763103	0.870725	1.1342	1.89931	0.917622	1.1053	2.07455	1.6339	1.32761	1.14861	1.25839	1.06563	0.668184	0.871107	0.809687	0.762619	1.10497	0.853526	1.06527	1.06222	1.55433	1.86078	0.945777	1.63239	1.03722	1.37487	1.49107	1.48132	1.80202	1.06121
44	1.10328	0.805883	1.10185	2.07535	0.84906	1.12747	1.14311	1.11417	0.921533	0.980952	0.966668	0.574103	2.32156	0.749263	0.847059	0.836697	0.98564	1.87119	0.764025	0.792756	0.865495	1.65867	0.911743	0.995109	1.50159	1.37623	1.18718	1.14159	1.06456	0.967814	0.603499	0.811822	0.856176	0.650642	1.03596	0.768519	0.957634	0.927516	1.50287	1.62086	0.7906	1.54583	0.96299	1.09883	1.26095	1.24905	1.69251	1.01972
45	0.996869	0.821028	0.990912	2.03979	0.699611	1.12481	0.925576	1.08348	0.864721	1.20446	0.82164	0.557213	1.9284	0.703369	0.826756	0.805569	0.839518	1.81357	0.574005	0.866896	0.807692	1.42299	0.856352	0.855026	0.99537	1.2071	1.16299	1.13787	0.973157	0.916384	0.539449	0.793012	0.710178	0.705738	0.876322	0.755348	0.733055	0.807042	1.24759	1.4278	0.690318	1.41452	0.809504	1.06544	0.955007	1.05469	1.46948	0.972093
46	0.955613	0.727287	0.946235	2.14882	0.791465	1.09555	0.79205	1.05388	0.744138	1.63372	0.739401	0.678468	1.56165	0.611318	0.774737	0.836123	0.868285	1.69134	0.822826	0.828037	0.692957	1.37744	0.968731	0.882448	0.820408	1.00917	1.14584	0.978566	0.861051	0.860535	0.486604	0.796269	0.740447	0.62039	0.86479	0.700604	0.816987	0.814597	1.09707	1.2458	0.763498	1.27629	0.887683	0.925876	0.9749	0.89604	1.17494	0.888519
47	0.915414	0.627461	0.83623	2.09843	0.610664	1.11895	0.847108	1.08033	0.631445	2.58863	0.644134	0.873879	1.36333	0.644539	0.775172	0.850916	0.685333	1.39826	0.775444	0.818659	0.633032	1.39195	0.846021	0.856318	0.812663	0.920143	0.886781	0.998006	0.877664	0.82636	0.486986	0.764295	0.718102	0.563696	0.854125	0.768276	0.687785	0.667815	1.04368	1.09793	0.755021	1.17018	0.714208	0.852587	0.760705	0.87508	1.06806	0.858089
48	0.859599	0.694503	0.834848	1.92346	0.665574	1.03244	0.821864	0.97899	0.724821	2.70554	0.63638	1.00684	1.17114	0.65406	0.730447	0.693669	0.699795	1.19151	0.674165	0.749131	0.625772	1.25731	0.650912	0.865772	0.733904	0.833279	0.9003	0.915806	0.84508	0.775807	0.465848	0.686628	0.636327	0.590784	0.838488	0.684239	0.562887	0.570154	0.94301	0.951658	0.585113	1.20726	0.697299	0.790432	0.725419	0.737645	1.00868	0.72618
49	0.884154	0.696097	0.830779	1.89554	0.656692	0.956166	0.761632	1.11928	0.670514	2.2779	0.6706	1.97725	1.05577	0.594354	0.694319	0.755388	0.756562	1.26788	0.778073	0.789473	0.685812	1.34505	0.809453	0.782742	0.707035	0.810516	0.988566	1.05085	0.900585	0.77737	0.544934	0.764659	0.777085	0.605888	0.778425	0.73839	0.745337	0.563183	0.917412	0.778438	0.612706	1.17155	0.675962	0.785417	0.713696	0.711987	0.914343	0.693568
50	0.825484	0.710377	0.802187	1.78085	0.570066	0.895736	0.70657	0.9483	0.688133	1.64681	0.61286	2.33496	0.931343	0.717226	0.75409	0.763806	0.713056	1.00098	0.727492	0.789499	0.731389	1.23254	0.733182	0.844981	0.561973	0.738032	0.749321	0.883669	0.829902	0.723609	0.558009	0.732119	0.713448	0.63151	0.799285	0.728724	0.722426	0.505197	0.760349	0.763079	0.636586	1.08126	0.619942	0.677797	0.731646	0.578656	0.720893	0.713878
51	0.774745	0.686558	0.795129	1.56662	0.695492	0.934012	0.646938	0.969297	0.619301	1.2801	0.642567	1.75195	0.924114	0.704353	0.707832	0.657944	0.66261	0.951473	0.676363	0.797345	0.573795	1.19555	0.784255	0.745385	0.553662	0.649168	0.806663	0.686701	0.777993	0.740178	0.599322	0.647587	0.692541	0.58517	0.718704	0.739792	0.792117	0.512874	0.734716	0.711074	0.620399	0.911364	0.620374	0.669164	0.750056	0.494341	0.7121	0.717974
52	0.700549	0.692609	0.710507	1.39844	0.439452	0.837835	0.644648	0.862972	0.588079	0.988611	0.573487	1.20723	0.795643	0.713412	0.637276	0.686519	0.545381	0.868085	0.622407	0.737153	0.589576	1.02462	0.706557	0.750637	0.52	0.688919	0.767907	0.665471	0.724868	0.705384	0.465594	0.672797	0.649875	0.589942	0.669786	0.661389	0.709267	0.416767	0.759355	0.582965	0.501188	0.827104	0.616145	0.628637	0.621147	0.5209	0.657899	0.681353
53	0.702773	0.633341	0.74292	1.30184	0.691536	0.84843	0.633514	0.81443	0.604198	0.852241	0.604204	0.855154	0.746474	0.715304	0.619898	0.7256	0.707644	0.845833	0.679776	0.68722	0.610209	0.921902	0.777299	0.659182	0.533625	0.682456	0.863052	0.765905	0.680898	0.731764	0.42675	0.675022	0.718188	0.598336	0.629904	0.715149	0.693477	0.423311	0.686525	0.663365	0.600081	0.872816	0.681774	0.653633	0.646295	0.51356	0.678645	0.617669
54	0.673085	0.684149	0.745737	1.0449	0.650696	0.837119	0.610478	0.706301	0.64925	0.712686	0.595695	0.607053	0.72463	0.705645	0.597194	0.647064	0.611246	0.827711	0.749055	0.715676	0.656841	0.888524	0.742751	0.709341	0.656386	0.619194	0.750492	0.715133	0.661467	0.693304	0.509395	0.697491	0.697973	0.48683	0.731268	0.68316	0.657407	0.432616	0.664645	0.556723	0.659701	0.823303	0.61803	0.590603	0.595936	0.44343	0.598789	0.671986
55	0.658242	0.641809	0.749295	0.966718	0.60812	0.825493	0.586701	0.671927	0.635668	0.676321	0.610099	0.533248	0.689825	0.554965	0.645923	0.65084	0.606808	0.905339	0.660568	0.643997	0.526405	0.742822	0.748449	0.737353	0.699784	0.659518	0.762417	0.698135	0.745862	0.647255	0.568578	0.558252	0.609797	0.471868	0.650355	0.690224	0.537488	0.466756	0.708447	0.686531	0.727352	0.73661	0.625806	0.572692	0.730278	0.555563	0.606213	0.602914
56	0.643145	0.659945	0.76025	0.848464	0.624109	0.816033	0.56468	0.761962	0.559311	0.553167	0.629677	0.514086	0.697425	0.655013	0.640698	0.599336	0.586554	0.791811	0.560035	0.706469	0.480656	0.704788	0.702348	0.705117	0.558229	0.656168	0.790703	0.577443	0.650724	0.673198	0.511792	0.788788	0.634272	0.491066	0.69763	0.565328	0.687887	0.527374	0.723433	0.642569	0.654437	0.749478	0.601796	0.642994	0.63135	0.472332	0.604971	0.571909
57	0.623062	0.556519	0.722334	0.760927	0.627157	0.687192	0.555146	0.738023	0.558338	0.502395	0.591871	0.486518	0.637471	0.657751	0.623832	0.640679	0.640678	0.801495	0.592605	0.637272	0.605575	0.628124	0.798312	0.705139	0.617481	0.629779	0.814497	0.701299	0.762196	0.640132	0.526738	0.654201	0.539961	0.490902	0.696884	0.643353	0.588899	0.373816	0.554306	0.619677	0.522743	0.700444	0.633988	0.562483	0.677016	0.43618	0.522599	0.618985
58	0.625869	0.653791	0.730536	0.722774	0.549859	0.775657	0.641005	0.679575	0.527312	0.578482	0.607308	0.495591	0.692915	0.636419	0.57404	0.66286	0.572297	0.655922	0.664434	0.708047	0.553243	0.625123	0.764924	0.703892	0.52537	0.652032	0.676581	0.703477	0.706592	0.602896	0.460981	0.715233	0.66617	0.465334	0.738415	0.699499	0.620317	0.415173	0.655147	0.647157	0.486191	0.759653	0.542273	0.555255	0.660972	0.455245	0.705809	0.524061
59	0.602918	0.629475	0.741176	0.632862	0.545922	0.680969	0.542879	0.484459	0.457621	0.458089	0.542073	0.569626	0.654598	0.581342	0.640915	0.684567	0.597646	0.694	0.6775	0.646579	0.545088	0.695703	0.648602	0.729584	0.54011	0.645534	0.63202	0.527809	0.688687	0.629497	0.426913	0.70916	0.621374	0.523167	0.658074	0.6605	0.448211	0.406004	0.650385	0.676611	0.520305	0.775509	0.588632	0.609595	0.602098	0.475219	0.63311	0.607357
60	0.804008	0.8107	0.889258	0.803196	0.735686	0.894046	0.785551	0.741929	0.712823	0.644666	0.750701	0.751466	0.7822	0.748879	0.814919	0.877968	0.824556	0.958056	0.833362	0.800034	0.652667	0.789539	0.823787	0.887963	0.757119	0.84308	0.894897	0.826612	0.876614	0.816034	0.805291	0.901283	0.824555	0.729357	0.789947	0.879988	0.912628	0.522653	0.810029	0.838487	0.76192	0.942159	0.76247	0.815305	0.789535	0.685098	0.786876	0.902508
61	0.883457	0.863814	0.940512	0.83432	0.888951	0.97918	0.823825	0.853694	0.808073	0.83041	0.876812	0.801984	0.886925	0.913509	0.896494	0.956422	0.778067	0.965111	1.00133	0.920152	0.860655	0.761546	0.938731	0.941383	0.932794	0.971362	0.894723	0.916153	0.89674	0.896313	0.605733	0.968841	0.910697	0.824183	0.946274	1.01881	0.888534	0.675967	0.977414	0.912599	0.875082	0.98412	0.826439	0.776547	0.998999	0.74681	0.916702	0.838744
62	0.905017	0.93191	1.00062	0.835358	0.728641	0.957006	0.843113	0.819985	0.981648	0.82068	0.906409	0.965775	0.884764	0.999869	0.922697	0.861013	0.91483	1.01035	1.01436	0.88707	0.822498	0.820174	0.938066	0.887	0.825887	0.95619	0.995618	0.974348	0.97534	0.883946	0.836961	0.861966	0.919047	0.859995	0.92666	1.04853	0.978035	0.659113	1.02105	0.900494	0.869488	1.00705	0.997336	0.903668	0.792079	0.715811	0.973657	0.899697
63	0.894626	0.937259	0.93311	0.854035	0.912369	0.922424	0.884084	0.760592	0.890104	0.726293	0.815708	0.922868	0.954495	0.827364	0.904478	0.7984	0.85527	0.85536	0.861909	0.903689	0.838279	0.729801	0.926126	1.0912	0.844956	0.966983	1.00967	0.842069	0.923567	0.913429	0.827609	0.971808	0.988456	0.820791	0.951787	1.03302	1.01331	0.774549	0.949636	0.920213	0.985088	0.993164	0.950302	0.818013	0.937403	0.749705	0.944086	0.812608
64	0.889972	0.893101	0.90839	0.822837	0.702195	0.94097	0.789943	0.831511	0.849896	0.799288	0.88458	1.13193	0.797502	0.972046	0.952016	0.909041	0.91555	0.875973	0.87531	0.876789	0.804297	0.694234	1.04552	0.910569	0.911935	1.0067	0.923237	0.903234	0.964522	0.911836	0.675612	0.830934	0.921592	0.905635	0.956489	0.901301	1.05703	0.679168	1.02398	0.883574	0.879297	0.948048	0.956183	0.842092	0.970451	0.749628	0.924441	0.918264
65	0.89779	0.862888	0.933674	0.890056	0.720646	1.01276	0.861788	0.844107	0.960426	0.796714	0.898091	1.33197	0.840776	0.796788	0.905421	0.969574	0.942774	0.963393	0.834912	0.870854	0.86405	0.70374	0.9959	0.973225	0.838527	0.975245	0.830707	0.942267	0.988984	0.88866	0.709643	0.984922	0.855069	0.81754	0.875597	0.975902	0.93862	0.671809	0.972257	0.980481	0.916028	0.933978	0.804937	0.922216	0.926536	0.770784	0.965006	0.935904
66	0.890542	0.824302	0.868043	0.688979	0.768531	0.95755	0.798878	0.774027	0.921668	0.749536	0.93321	1.44417	0.843797	0.930212	0.907245	0.965278	0.948257	1.00612	1.00861	0.864066	0.705481	0.773436	0.829884	1.02174	0.838782	0.931646	0.97088	0.841695	0.957873	0.909477	0.722155	0.926707	0.880928	0.787376	0.935599	0.94057	0.977607	0.768629	0.973795	0.972648	0.891922	0.931417	1.01683	0.78695	0.829001	0.782123	0.856885	0.89096
67	0.892555	0.903695	0.945162	0.76106	0.798248	0.997573	0.803865	0.785765	0.889793	0.830912	0.797352	1.37568	0.872285	0.965125	0.90366	0.859626	0.869978	0.88293	0.926773	0.867814	0.862926	0.716472	1.06341	0.904879	0.89535	0.917437	0.927187	1.03673	0.941472	0.934045	0.757676	0.939331	0.821477	0.889995	0.908577	1.08362	0.847507	0.759724	0.921942	0.95432	0.787983	0.848454	0.928091	0.819633	0.913316	0.720558	0.946603	0.864052
68	0.892419	0.880022	0.901439	0.748237	0.834565	1.03563	0.864444	0.773217	0.897206	0.719795	0.814675	1.26409	0.999292	0.955559	0.9239	0.91247	0.872652	0.95007	1.07069	0.901202	0.818186	0.76876	1.021	0.910394	0.811074	0.906978	0.852755	0.89878	0.952487	0.902074	0.750775	1.0093	0.867445	0.801998	0.945227	0.880379	0.913016	0.75796	0.938784	0.960349	0.866596	0.846562	0.915654	0.832127	0.98275	0.746936	0.903804	0.862389
69	0.873897	0.954024	0.842054	0.758626	0.683097	0.922233	0.867959	0.762955	0.938231	0.712387	0.832215	0.969368	0.853264	0.938533	0.94466	0.934989	0.89437	0.869184	0.752272	0.911967	0.773549	0.703647	0.946533	0.996488	0.946237	0.949552	0.880184	0.844886	0.929913	0.921868	0.759128	0.998313	0.87769	0.763013	0.96597	1.00205	0.872744	0.64658	0.965554	0.943154	0.843623	0.879483	0.908657	0.877691	0.926139	0.758675	0.95733	0.892109
70	0.845117	0.920811	0.852184	0.67382	0.743539	0.954066	0.796813	0.687792	0.918738	0.868454	0.881929	0.894896	0.920628	0.88707	0.852735	0.870662	0.892329	0.761454	0.947178	0.820386	0.761977	0.722155	0.924445	0.904048	0.773941	0.92143	0.821604	0.948636	0.87638	0.836192	0.630321	0.935445	0.851426	0.700145	0.897443	0.89603	0.888983	0.723447	0.926309	0.910285	0.847054	0.828395	0.846556	0.776834	0.965657	0.716566	0.915538	0.827795
71	0.835914	0.893015	0.867046	0.656515	0.80495	0.879127	0.810442	0.69058	0.893106	0.786984	0.801401	0.700599	0.84977	0.853541	0.882364	0.773109	0.943399	0.787327	1.00684	0.849967	0.795604	0.74462	0.931086	1.07768	0.792005	0.892548	0.805557	0.896282	0.866566	0.892793	0.700926	0.967998	0.860373	0.674666	0.836742	0.894062	0.938865	0.674875	0.870427	0.793577	0.884919	0.855005	0.784854	0.806135	0.902756	0.666347	0.870349	0.88024
72	0.824175	0.895252	0.843584	0.645576	0.821807	0.830189	0.756262	0.708886	0.737658	0.85662	0.917075	0.64186	0.922513	0.847682	0.938212	0.826665	0.862011	0.848668	0.829516	0.83416	0.828772	0.711899	0.91542	0.914202	0.839787	0.820152	0.798298	0.794905	0.853217	0.869878	0.623893	0.92423	0.845686	0.745687	0.879176	0.84773	0.980871	0.690277	0.856661	0.813928	0.782558	0.827544	0.852974	0.74173	0.976383	0.774671	0.838105	0.823408
73	0.817145	0.921402	0.79023	0.583884	0.826833	0.882773	0.816612	0.721096	0.833178	0.771069	0.859778	0.48107	0.881451	0.890146	0.890279	0.870388	0.849043	0.80433	0.947668	0.790314	0.734038	0.685653	0.86165	0.829794	0.755037	0.816076	0.78786	0.830497	0.870562	0.821129	0.728911	0.926707	0.831755	0.714034	0.881157	0.87496	0.974751	0.612101	0.872191	0.859736	0.851429	0.781025	0.89775	0.752003	0.950916	0.742098	0.955804	0.794646
74	0.799221	0.886681	0.813348	0.573668	0.768491	0.865726	0.819455	0.672119	0.792048	0.848019	0.866697	0.475251	0.800334	0.891869	0.864925	0.771349	0.800038	0.706824	0.887964	0.808279	0.804825	0.706144	0.973921	0.892537	0.834216	0.837788	0.829698	0.818883	0.877354	0.794978	0.687761	0.916585	0.776105	0.670846	0.832504	0.968757	0.903611	0.615939	0.845986	0.881672	0.713659	0.786357	0.82246	0.677138	0.746821	0.691265	0.844915	0.897596
75	0.811171	0.915171	0.807204	0.628647	0.789163	0.924973	0.774531	0.705279	0.790703	0.763222	0.857285	0.482348	0.873688	0.884871	0.880187	0.815063	0.769688	0.839033	0.86032	0.810761	0.805547	0.679733	0.855408	0.790773	0.805668	0.823171	0.868227	0.814623	0.833687	0.852948	0.730145	0.883743	0.85656	0.78557	0.851613	0.923746	0.825984	0.661155	0.859709	0.941179	0.7925	0.791138	0.847326	0.729443	0.948014	0.703744	0.848156	0.843378
76	0.821185	0.852629	0.79794	0.529602	0.765907	0.87362	0.794358	0.700938	0.80299	0.758027	0.861006	0.444189	0.871235	0.894407	0.903633	0.830121	0.789025	0.80486	0.79991	0.798463	0.889717	0.730562	0.956538	0.958124	0.904994	0.873286	0.854914	0.823267	0.774654	0.824185	0.664734	0.948509	0.794499	0.75279	0.866321	0.88774	0.840999	0.67244	0.876996	0.870126	0.880516	0.778359	0.939006	0.746028	0.950712	0.760017	0.988882	0.913926
77	0.835855	0.799695	0.79195	0.608427	0.865473	0.826915	0.832125	0.736239	0.833436	0.728255	0.889465	0.515779	0.777294	0.895852	0.889088	0.90511	0.856947	0.815712	0.829281	0.885838	0.746069	0.635585	0.98638	0.972459	0.856408	0.895153	0.817568	0.838392	0.84344	0.877599	0.827264	1.03979	0.829358	0.772743	0.918787	0.834411	0.823066	0.647604	0.891214	0.922592	0.939984	0.779071	0.897249	0.758222	0.987468	0.85872	0.953555	0.852164
78	0.832204	0.876036	0.869164	0.583053	0.819505	0.904947	0.788997	0.687204	0.804429	0.774899	0.862264	0.362533	0.809655	0.789267	0.896587	0.902721	0.891735	0.871764	0.959185	0.915755	0.824861	0.727366	0.932005	0.907943	0.848299	0.894517	0.793481	0.827611	0.822635	0.854801	0.672415	0.949113	0.858179	0.870776	0.917353	0.864365	0.865521	0.742674	0.882683	0.903884	0.842641	0.790754	0.887683	0.782358	0.882288	0.852931	0.955207	0.789555
79	0.817326	0.936744	0.837297	0.604494	0.762435	0.919188	0.733071	0.686336	0.856035	0.712011	0.899728	0.372141	0.764875	0.872474	0.886108	0.84383	0.792529	0.792684	0.847253	0.808017	0.74842	0.658348	0.867287	0.787162	0.864116	0.87712	0.792808	0.861495	0.857326	0.875815	0.631629	0.975555	0.885945	0.815482	0.890918	0.949992	0.949718	0.615092	0.874082	0.915456	0.913836	0.77325	0.917902	0.763559	0.883157	0.762114	0.89465	0.884818
80	0.844413	0.923751	0.815875	0.698631	0.909623	0.973749	0.852473	0.757544	0.871791	0.791001	0.85192	0.436754	0.838065	0.903635	0.841522	0.950932	0.891095	0.87669	0.973586	0.849336	0.836054	0.685581	0.962731	1.03413	0.748607	0.882719	0.858126	0.75597	0.878329	0.841076	0.642488	1.00278	0.874112	0.812527	0.814391	0.8145	0.948229	0.717608	0.859413	0.887846	0.864054	0.767077	0.85159	0.797775	0.893372	0.764743	0.988552	0.895081
81	0.865567	0.930839	0.849918	0.598948	0.878615	0.976364	0.802165	0.780402	0.827536	0.752204	0.891696	0.382153	0.885832	0.907388	0.960202	0.904052	0.931081	0.930967	0.931874	0.861842	0.863316	0.651	0.913582	0.969001	0.854564	0.860128	0.909164	0.849951	0.900003	0.886883	0.770369	0.858835	0.944299	0.846259	0.962064	0.914377	0.963693	0.716007	0.850974	0.971661	0.899047	0.891311	0.989915	0.776182	0.924311	0.842689	0.985673	0.932289
82	0.852703	0.897532	0.805039	0.668072	0.923613	0.905653	0.790222	0.719495	0.886678	0.883583	0.888851	0.410562	0.81648	0.929504	0.852149	0.890828	0.878823	0.795853	1.01171	0.914486	0.756082	0.73459	0.968767	0.792721	0.886729	0.870756	0.872198	0.815206	0.868878	0.87779	0.895527	0.968476	0.984686	0.732455	0.826991	0.85451	0.884026	0.749951	0.910046	0.875782	0.937017	0.876461	0.869485	0.784392	0.959878	0.767644	0.948522	0.938338
83	0.91076	0.91194	0.907714	0.762035	0.830366	1.05987	0.846518	0.757091	0.970634	0.994229	0.916833	0.456308	0.923245	0.957988	0.987236	0.999608	0.94654	0.871097	1.03882	0.892032	0.910763	0.720624	1.04073	0.983204	0.871185	0.908114	0.909902	0.891384	0.985637	0.919908	0.804274	0.999269	0.987477	0.928904	0.969258	0.956005	0.972323	0.780667	0.91291	1.01422	0.987347	0.863265	0.982995	0.786663	0.893436	0.854001	0.975733	0.965438
84	0.88762	0.981699	0.877022	0.793292	0.871085	1.06423	0.869229	0.769967	0.923718	0.84893	0.898	0.430902	0.876683	0.831824	0.914678	1.02031	0.930487	0.8012	0.952789	0.924361	0.889844	0.658338	0.892582	0.897614	0.852043	0.941282	0.822168	0.918095	0.935934	0.9242	0.865817	1.05062	0.982833	0.84708	0.956321	0.927251	0.933805	0.755973	0.979559	0.926129	0.87992	0.866543	0.900267	0.803506	1.00668	0.778942	0.963008	0.981373
85	0.88918	0.88645	0.815857	0.882966	0.876354	0.949838	0.832381	0.842409	0.889731	0.81222	0.908754	0.476157	0.853505	0.979121	0.878349	0.912808	0.868214	0.855144	1.04167	0.903508	0.904558	0.6744	0.861191	1.04748	0.972411	0.900804	0.864028	0.921092	0.883542	0.946488	0.7527	0.975367	0.91354	0.85345	0.982924	1.01779	0.878864	0.745041	0.97927	0.977511	0.906115	0.821043	1.0053	0.798384	0.994282	0.795176	1.03984	0.913457
86	0.913552	0.972605	0.905117	0.892406	1.00818	0.903162	0.885112	0.783007	0.917765	0.859775	0.9348	0.495351	0.948711	0.902481	0.926313	1.00229	1.03005	0.858431	1.0297	0.903781	0.846491	0.754126	0.971308	0.930156	0.753941	1.01352	0.928228	0.851102	0.971858	0.933414	0.836998	1.08169	0.977348	0.830258	0.90701	1.06034	0.917708	0.741196	1.00735	1.03005	0.894842	0.85392	0.968828	0.845717	1.0322	0.834712	1.06193	0.941669
87	0.916599	0.954289	0.955713	0.856963	0.816013	1.01102	0.892064	0.810032	0.920633	0.818529	0.959991	0.435007	0.896728	0.998177	0.98821	1.00128	0.958527	0.860874	1.02297	0.960812	0.866814	0.716657	0.982243	0.923591	0.992484	0.95917	0.896502	0.808615	1.01001	0.915141	0.829425	1.06269	0.888842	0.869977	0.988586	0.92992	0.958939	0.780016	1.00113	0.971289	0.982414	0.939009	0.989577	0.808313	1.00222	0.913889	1.00634	0.968509
88	0.917674	0.967711	0.886998	0.795038	0.807574	0.988296	0.894756	0.79975	0.944733	0.895087	0.921705	0.615766	0.940785	0.906772	0.986402	0.949773	0.91915	0.890691	1.01606	0.950689	0.891094	0.846215	0.982038	0.902406	0.878984	0.895648	0.895548	0.788703	0.992867	0.949176	0.832984	1.08742	0.896627	0.86202	0.938953	1.06234	0.912506	0.669876	0.956219	0.993314	1.04715	0.905464	0.977598	0.813557	1.10729	0.865711	1.10742	0.993811
89	0.924584	1.01415	0.865659	0.811369	1.00507	0.984182	0.906498	0.822917	0.958811	0.87131	0.973036	0.459922	0.923219	0.961864	0.981964	0.912854	0.985886	0.861325	0.945569	0.971705	0.892149	0.847366	1.0033	1.03551	1.0338	0.912204	0.816722	0.834091	0.824523	0.957397	0.864873	1.11171	0.925501	0.872647	1.03853	0.874327	0.95898	0.784695	0.960445	1.03415	1.00859	0.897889	1.04004	0.820378	0.965452	0.851743	1.10493	0.966204
90	0.991363	1.03166	0.947066	0.762198	1.07902	1.04315	0.954805	0.946352	1.01963	1.05286	1.01479	0.555357	1.04196	0.978413	1.0917	1.01402	1.03557	0.932968	1.02897	1.01919	0.944252	0.799055	1.07233	1.08112	1.10756	0.968459	0.97011	0.894631	1.03929	1.02931	0.975975	1.05195	1.0266	0.900852	1.02395	1.11116	1.02449	0.782132	1.05036	1.11836	1.09559	0.975643	1.02002	0.901196	1.1546	0.932332	0.980923	1.01215

## Sheet: Fig 1.D
Intensity (mW/cm2)	120	240	520	800	1350
n1	3.122	16.212	15.567	26.9253	27.345
n2	8.523	7.321	21.453	27.3106	30.124
n3	2.452	15.344	20.122	27.3726	25.053
n4	7.142	9.112	16.345	19.9902	28.872
n5	5.656	3.567	23.365	23.7696
n6				28.1293

## Sheet: Fig 1.E
	Scrambled	PANX1-KO	Apyrase
n1	26.9253	16.4062	5.345
n2	27.3106	18.4103	7.124
n3	27.3726	9.9636	6.436
n4	19.9902	16.6908	10.145
n5	23.7696
n6	28.1293

## Sheet: Fig 1.G
Time (sec)	n1	n2	n3	n4	n5
0	0.969202	1.00995	1.01913	0.98657	0.995559
2	1.00588	0.993587	0.998222	0.997765	0.996182
4	1.02718	1.02188	1.00702	1.00502	1.02455
6	0.964443	0.987619	0.995637	1.01336	0.990066
8	1.02367	0.993586	0.992667	0.998502	0.988817
10	1.00962	0.99338	0.987322	0.998779	1.00482
12	1.01609	1.0148	0.999124	0.993778	0.998331
14	1.00805	0.992724	0.993776	0.973135	0.995122
16	1.02533	1.01569	0.98351	1.00639	1.00796
18	1.00624	1.00391	0.98815	0.998639	0.977515
20	1.02544	0.996316	0.970639	1.01832	1.01076
22	0.973294	1.00216	0.979147	0.986051	0.974588
24	1.01486	1.02069	0.993553	0.996581	0.997315
26	1.00074	1.01272	0.995716	1.02019	1.0127
28	0.981293	1.00205	0.978484	0.969623	0.972164
30	1.00916	0.989364	0.980908	1.01965	0.986558
32	1.02224	0.998601	0.980764	0.987628	1.00065
34	0.978991	1.02728	1.01476	0.981855	0.988445
36	1.01867	1.02257	1.00244	1.02238	1.00399
38	1.01282	1.00608	1.00944	1.00961	1.02446
40	0.991015	1.02567	0.986434	1.00786	0.99893
42	1.05529	1.0272	0.999104	1.00113	1.00596
44	0.957809	1.01422	1.02781	0.987644	1.01002
46	0.980854	1.0374	1.06129	0.99566	1.00624
48	1.0374	0.998721	1.02513	0.995754	1.02648
50	0.983657	0.981912	0.986773	0.963929	0.994361
52	1.02871	1.03092	0.996788	0.994256	0.992809
54	0.947784	0.990497	0.993143	0.953533	0.991157
56	0.991227	1.00726	0.9808	1.00159	1.00024
58	0.997814	0.947739	0.976873	1.2634	1.00439
60	5.30056	0.956887	2.31208	4.52094	4.45942
62	8.09636	1.35348	4.75413	6.80305	7.06369
64	6.94845	2.41314	4.48419	6.58774	6.69136
66	4.98926	6.29027	3.34387	5.82461	5.67627
68	4.66456	5.25152	2.57013	5.0099	4.99814
70	5.08096	3.73277	2.39527	4.54657	4.47748
72	4.40398	2.54904	2.37761	3.9982	4.06146
74	3.38959	1.96174	2.008	3.71192	3.9871
76	2.83257	1.69416	1.72224	3.44863	3.86318
78	2.84032	1.62064	1.48507	3.00291	3.63776
80	2.44061	1.39914	1.3927	2.82419	3.5501
82	1.85027	1.17456	1.32189	2.7474	3.42973
84	1.52006	1.03031	1.2028	2.61797	3.33984
86	1.36603	0.988545	1.15871	2.46663	3.27333
88	1.32179	0.951388	1.14579	2.36337	3.21166
90	1.2593	0.981743	1.1596	2.27984	3.15779
92	1.22626	0.941542	1.09481	2.14871	3.06219
94	1.20503	0.956309	1.08567	2.0896	2.99277
96	1.18852	0.931673	1.06933	2.00551	2.88282
98	1.16445	0.959104	1.06405	1.96807	2.80771
100	1.14825	0.932909	1.02703	1.94376	2.64673
102	1.16969	0.941782	1.04242	1.94287	2.55515
104	1.13944	0.93771	1.03897	1.92053	2.41463
106	1.11672	0.938389	0.985552	1.9015	2.25561
108	1.11225	0.942601	1.00388	1.87336	2.11052
110	1.07564	0.898127	0.980272	1.88537	1.96104
112	1.13337	0.947074	0.981378	1.88561	1.87872
114	1.17079	0.96106	0.984765	1.89486	1.79074
116	1.09601	0.93228	0.965511	1.87056	1.6986
118	1.11185	0.940392	0.959377	1.87972	1.61673
120	1.10634	0.953825	0.958477	1.98355	1.54061
122	1.11717	1.00458	0.945852	2.01555	1.4977
124	1.07353	0.973794	0.92636	1.98831	1.40333
126	1.07807	0.980461	0.931322	2.01422	1.36405
128	1.09619	1.02062	0.94634	2.02545	1.34497
130	1.06858	0.977954	0.930152	2.02976	1.30268
132	1.06829	0.99372	0.921816	2.02376	1.25694
134	1.0612	0.990272	0.922599	1.98028	1.23808
136	1.08191	0.967627	0.917855	2.01857	1.20056
138	1.0269	1.00332	0.89318	2.00015	1.19355
140	1.02224	0.997151	0.931546	2.03086	1.16821
142	1.03172	0.989182	0.901875	2.02227	1.15478
144	1.03807	0.962506	0.9266	1.99306	1.14896
146	1.0272	0.992553	0.904095	1.97298	1.12787
148	1.04545	0.996557	0.924778	1.98695	1.13852
150	1.07027	0.996685	0.908994	1.9501	1.09217
152	1.05515	0.987765	0.919669	1.93459	1.09815
154	1.05241	1.01421	0.914558	1.94387	1.10488
156	1.05453	1.00755	0.916866	1.95064	1.10118
158	1.00858	0.977611	0.896361	1.93137	1.09594
160	1.03272	1.00695	0.92751	1.92987	1.09515
162	0.98248	0.975514	0.892892	1.89792	1.07498
164	1.02464	0.995502	0.914988	1.92512	1.08421
166	1.04844	1.00818	0.928778	1.92901	1.08292
168	1.06689	1.03911	0.921473	1.92795	1.07539
170	0.977761	0.986231	0.890411	1.87515	1.03151
172	1.02107	1.00355	0.9167	1.88359	1.05488
174	1.02544	1.00087	0.891638	1.86901	1.04163
176	1.0447	1.00768	0.914012	1.89538	1.06073
178	0.943367	0.978042	0.892669	1.8722	1.01713
180	0.994806	0.996399	0.884737	1.83457	1.04291
