# Supplementary material for: Tumour priming by ultrasound mechanogenetics for CAR T therapy
Source: Nat Mater. 2025 Oct 31;25(2):310–21. doi: 10.1038/s41563-025-02391-8 (PMC12867766; doi:10.1038/s41563-025-02391-8)
Supplement: Supplementary file 5 — Statistical source data. [file 41563_2025_2391_MOESM5_ESM.xlsx]

## Sheet: Fig 2.C
	VIVIT			WT			Slm1			Hph1
Time (Sec)	Mean	SEM	N	Mean	SEM	N	Mean	SEM	N	Mean	SEM	N
0	0.496738	0.062911	5	0.482502	0.061994	5	0.410491	0.073248	5	0.429774	0.033732	5
5	0.4955	0.052381	5	0.474753	0.076506	5	0.412504	0.071108	5	0.331145	0.033538	5
10	0.498855	0.053518	5	0.482235	0.077227	5	0.414396	0.067337	5	0.329615	0.022195	5
15	0.495858	0.059547	5	0.481747	0.075159	5	0.415408	0.076861	5	0.330216	0.025289	5
20	0.494907	0.051374	5	0.479918	0.065117	5	0.426583	0.070619	5	0.324285	0.025501	5
25	0.487699	0.050154	5	0.500122	0.075622	5	0.425216	0.070558	5	0.326645	0.023288	5
30	0.488118	0.050668	5	0.525504	0.07597	5	0.425223	0.065793	5	0.328968	0.032764	5
35	0.490366	0.051714	5	0.517343	0.075086	5	0.420576	0.074838	5	0.337112	0.02151	5
40	0.485504	0.056085	5	0.525204	0.067488	5	0.418311	0.069985	5	0.331847	0.021139	5
45	0.48924	0.059036	5	0.525225	0.076413	5	0.417787	0.067019	5	0.327987	0.034098	5
50	0.488656	0.05333	5	0.540031	0.074075	5	0.414546	0.074933	5	0.328834	0.022741	5
55	0.487063	0.052995	5	0.496623	0.070261	5	0.398821	0.0756	5	0.317809	0.021528	5
60	0.479659	0.056237	5	0.530641	0.075879	5	0.394814	0.073373	5	0.333375	0.023086	5
65	0.478739	0.054131	5	0.511328	0.069718	5	0.393529	0.071331	5	0.327552	0.024092	5
70	0.478491	0.053996	5	0.510631	0.065779	5	0.389455	0.069052	5	0.319993	0.030406	5
75	0.479874	0.056062	5	0.513478	0.073747	5	0.385058	0.065045	5	0.32402	0.02634	5
80	0.477446	0.052179	5	0.514132	0.070804	5	0.386206	0.077419	5	0.326631	0.025187	5
85	0.481069	0.051899	5	0.492502	0.070138	5	0.385966	0.068491	5	0.332912	0.024156	5
90	0.480256	0.05251	5	0.516022	0.070554	5	0.386075	0.076888	5	0.322858	0.034424	5
95	0.48197	0.051287	5	0.524995	0.07754	5	0.38707	0.073687	5	0.332454	0.020136	5
100	0.483814	0.051592	5	0.492674	0.083454	5	0.390776	0.076208	5	0.312959	0.027659	5
105	0.48519	0.059526	5	0.500473	0.077394	5	0.395894	0.06707	5	0.316874	0.021755	5
110	0.483568	0.052048	5	0.47739	0.073531	5	0.394751	0.068808	5	0.312976	0.02831	5
115	0.490627	0.059457	5	0.47252	0.065824	5	0.391806	0.066499	5	0.308103	0.020138	5
120	0.496163	0.057381	5	0.50113	0.067154	5	0.389071	0.070048	5	0.31026	0.028102	5
125	0.489534	0.05101	5	0.476613	0.068107	5	0.389229	0.066982	5	0.302552	0.028741	5
130	0.476062	0.050413	5	0.497323	0.073693	5	0.385349	0.067751	5	0.301149	0.022793	5
135	0.477947	0.058871	5	0.493238	0.069943	5	0.386765	0.06743	5	0.308712	0.021585	5
140	0.479544	0.05506	5	0.4978	0.06703	5	0.381926	0.069615	5	0.292924	0.030191	5
145	0.485072	0.051645	5	0.525992	0.077001	5	0.379929	0.06769	5	0.295607	0.022724	5
150	0.490449	0.052651	5	0.530995	0.073189	5	0.379348	0.068267	5	0.299345	0.051368	5
155	0.498491	0.05508	5	0.492659	0.07196	5	0.383675	0.070869	5	0.299268	0.033226	5
160	0.49741	0.059935	5	0.519214	0.074153	5	0.384843	0.067038	5	0.291332	0.023054	5
165	0.509713	0.057816	5	0.53841	0.07127	5	0.386665	0.066521	5	0.304147	0.026452	5
170	0.487421	0.052656	5	0.54824	0.065796	5	0.386386	0.077413	5	0.317005	0.022085	5
175	0.492359	0.054147	5	0.525425	0.0709	5	0.3877	0.065675	5	0.317874	0.021056	5
180	0.506754	0.054955	5	0.55415	0.076792	5	0.388486	0.069388	5	0.308084	0.033258	5
185	0.522468	0.051527	5	0.542932	0.066034	5	0.388222	0.068076	5	0.303035	0.025085	5
190	0.54478	0.059705	5	0.526384	0.073955	5	0.396059	0.071496	5	0.29813	0.029789	5
195	0.557707	0.050696	5	0.521326	0.072583	5	0.394112	0.073084	5	0.305497	0.020392	5
200	0.595429	0.050213	5	0.550525	0.080956	5	0.392978	0.0726641	5	0.312117	0.038676	5
205	0.609695	0.0600018	5	0.603442	0.102738	5	0.392751	0.0723681	5	0.319282	0.033108	5
210	0.639709	0.0616892	5	0.554677	0.0884637	5	0.393183	0.0708746	5	0.321453	0.032404	5
215	0.674707	0.068807	5	0.568012	0.125057	5	0.390472	0.0702555	5	0.324116	0.030248	5
220	0.693417	0.07258	5	0.62119	0.0915572	5	0.383601	0.070168	5	0.315283	0.034082	5
225	0.7321	0.0756487	5	0.600012	0.0896786	5	0.38231	0.0718157	5	0.319661	0.029085	5
230	0.767657	0.0775098	5	0.577889	0.085679	5	0.38366	0.071766	5	0.317739	0.03738	5
235	0.799234	0.0841596	5	0.615114	0.117088	5	0.387745	0.0721997	5	0.319376	0.036361	5
240	0.846945	0.0854909	5	0.637754	0.0862776	5	0.387234	0.0712433	5	0.31246	0.031133	5
245	0.890358	0.0926969	5	0.629571	0.125357	5	0.393592	0.0720593	5	0.320738	0.030144	5
250	0.920136	0.106537	5	0.664931	0.12925	5	0.393539	0.0690709	5	0.318696	0.028534	5
255	0.955279	0.138789	5	0.659446	0.169206	5	0.390312	0.0690799	5	0.312731	0.031628	5
260	0.998183	0.110949	5	0.67579	0.140153	5	0.399015	0.0703527	5	0.313009	0.03209	5
265	1.03922	0.144826	5	0.711171	0.183665	5	0.40239	0.0692425	5	0.303591	0.030408	5
270	1.07742	0.129289	5	0.721767	0.143783	5	0.39902	0.0694165	5	0.308019	0.032681	5
275	1.12801	0.1073	5	0.716155	0.137508	5	0.393282	0.0698547	5	0.312871	0.029116	5
280	1.17001	0.14314	5	0.763001	0.172755	5	0.394823	0.0700893	5	0.308522	0.031365	5
285	1.21828	0.142065	5	0.800451	0.142615	5	0.401407	0.0690847	5	0.309313	0.028967	5
290	1.26838	0.14597	5	0.831203	0.153887	5	0.407368	0.0707154	5	0.310669	0.031844	5
295	1.30929	0.125758	5	0.878231	0.180343	5	0.411436	0.0697734	5	0.314129	0.032772	5
300	1.36533	0.146664	5	0.891007	0.194011	5	0.411757	0.0708195	5	0.31034	0.034646	5
305	1.41286	0.155898	5	0.931624	0.23201	5	0.407843	0.0706292	5	0.310864	0.034744	5
310	1.45658	0.15509	5	0.941238	0.198055	5	0.413275	0.0692547	5	0.313339	0.035433	5
315	1.51633	0.147965	5	0.962319	0.195034	5	0.407255	0.0693575	5	0.309723	0.03467	5
320	1.54621	0.15063	5	0.997122	0.204655	5	0.403696	0.0678236	5	0.315427	0.035131	5
325	1.59485	0.147663	5	1.03306	0.217626	5	0.411356	0.0678842	5	0.302507	0.035496	5
330	1.62825	0.154231	5	1.05844	0.21001	5	0.407858	0.0698789	5	0.318279	0.035877	5
335	1.68958	0.14812	5	1.15558	0.229218	5	0.409794	0.0682478	5	0.309269	0.034996	5
340	1.71879	0.14672	5	1.15552	0.214499	5	0.411378	0.0705881	5	0.32101	0.035485	5
345	1.75355	0.150805	5	1.16352	0.214725	5	0.414599	0.0679161	5	0.323975	0.034681	5
350	1.81657	0.156357	5	1.19393	0.24176	5	0.419085	0.0676147	5	0.325268	0.03589	5
355	1.85349	0.161661	5	1.22343	0.252662	5	0.419106	0.0625826	5	0.316814	0.036065	5
360	1.95559	0.173716	5	1.25445	0.25474	5	0.423828	0.0551471	5	0.328155	0.037822	5
365	1.97539	0.159457	5	1.27097	0.243742	5	0.429018	0.0536779	5	0.335607	0.038258	5
370	2.00793	0.159744	5	1.363	0.258497	5	0.432322	0.0576749	5	0.329949	0.038382	5
375	2.04304	0.168871	5	1.34181	0.25075	5	0.429457	0.061653	5	0.326818	0.037829	5
380	2.16674	0.161789	5	1.36991	0.248102	5	0.432814	0.0624074	5	0.323169	0.038369	5
385	2.21514	0.170214	5	1.44218	0.254355	5	0.43565	0.0560409	5	0.331231	0.038668	5
390	2.30111	0.166381	5	1.42872	0.254007	5	0.431454	0.0585964	5	0.332894	0.036545	5
395	2.33167	0.172515	5	1.44433	0.262353	5	0.44089	0.0625504	5	0.339088	0.036169	5
400	2.36644	0.175678	5	1.55942	0.268492	5	0.445411	0.0531404	5	0.323604	0.038902	5
405	2.43071	0.195487	5	1.53954	0.308569	5	0.444499	0.0513376	5	0.329637	0.057007	5
410	2.39613	0.187489	5	1.61708	0.338791	5	0.448043	0.0528869	5	0.333091	0.048615	5
415	2.51933	0.192084	5	1.60235	0.305801	5	0.450427	0.0511387	5	0.334677	0.047471	5
420	2.56626	0.193097	5	1.64801	0.349314	5	0.451625	0.0485142	5	0.330648	0.045036	5
425	2.55587	0.176538	5	1.73464	0.272994	5	0.462954	0.0525048	5	0.325886	0.049876	5
430	2.63739	0.177527	5	1.72539	0.28186	5	0.456591	0.0492624	5	0.318843	0.041621	5
435	2.60334	0.192317	5	1.75837	0.35724	5	0.456042	0.0521383	5	0.306217	0.051218	5
440	2.68512	0.176211	5	1.73139	0.333056	5	0.456178	0.0522685	5	0.299374	0.046885	5
445	2.70053	0.18986	5	1.84957	0.366687	5	0.457283	0.0529216	5	0.304052	0.039959	5
450	2.72002	0.196054	5	1.90537	0.367753	5	0.45888	0.0480941	5	0.291876	0.057179	5
455	2.68964	0.214952	5	1.85602	0.375178	5	0.459453	0.0461438	5	0.302678	0.050084	5
460	2.74013	0.208522	5	1.82631	0.371677	5	0.459173	0.0471683	5	0.294129	0.050081	5
465	2.76742	0.21837	5	1.79077	0.375551	5	0.455938	0.0476159	5	0.298662	0.045322	5
470	2.78127	0.210132	5	1.83048	0.36821	5	0.456716	0.0478055	5	0.297483	0.054009	5
475	2.81918	0.2213	5	1.89272	0.369203	5	0.460986	0.0473811	5	0.295454	0.051416	5
480	2.83741	0.233429	5	1.86133	0.374924	5	0.453427	0.0464877	5	0.299026	0.056224	5
485	2.88431	0.19669	5	1.89555	0.370589	5	0.456496	0.0465351	5	0.290271	0.050925	5
490	2.92281	0.247534	5	1.80409	0.373011	5	0.454367	0.0452703	5	0.283388	0.047551	5
495	2.93631	0.221928	5	1.84302	0.377372	5	0.450611	0.0472487	5	0.315914	0.050269	5
500	2.982	0.247635	5	1.87351	0.378067	5	0.454816	0.0452666	5	0.294535	0.045044	5
505	3.00505	0.242825	5	1.79357	0.38034	5	0.450749	0.050189	5	0.299711	0.044609	5
510	2.97839	0.233043	5	1.83502	0.380312	5	0.448847	0.0463	5	0.298455	0.044849	5
515	3.02832	0.203866	5	1.8569	0.378147	5	0.445801	0.0462069	5	0.294276	0.044597	5
520	3.04097	0.206122	5	1.83314	0.381473	5	0.453452	0.0492378	5	0.297177	0.045026	5
525	3.07262	0.246579	5	1.78757	0.38219	5	0.451194	0.0488486	5	0.300148	0.04462	5
530	3.01339	0.237413	5	1.8124	0.378286	5	0.452952	0.0500809	5	0.303184	0.044976	5
535	3.03627	0.241586	5	1.84433	0.378485	5	0.463097	0.0489093	5	0.305011	0.044579	5
540	3.03478	0.243505	5	1.80504	0.382123	5	0.460518	0.0488344	5	0.302111	0.04453	5
545	3.03484	0.202469	5	1.80035	0.379364	5	0.465031	0.0495804	5	0.308847	0.044581	5
550	3.02303	0.201929	5	1.73199	0.383445	5	0.460898	0.0518648	5	0.295176	0.0444	5
555	3.01149	0.201	5	1.7733	0.37971	5	0.453216	0.0517712	5	0.310947	0.044486	5
560	3.01078	0.201337	5	1.71717	0.37423	5	0.454169	0.0510191	5	0.294362	0.044816	5
565	2.99249	0.186635	5	1.73652	0.362891	5	0.44935	0.0505903	5	0.306116	0.044508	5
570	3.01513	0.195902	5	1.73798	0.370664	5	0.454409	0.0518528	5	0.306887	0.044698	5
575	3.00931	0.189941	5	1.75201	0.35471	5	0.454431	0.0514774	5	0.30467	0.044654	5
580	2.99564	0.190638	5	1.64184	0.346853	5	0.451783	0.0490794	5	0.302639	0.044565	5
585	2.99708	0.191657	5	1.67056	0.334368	5	0.44993	0.0498087	5	0.305934	0.044494	5
590	2.94039	0.187053	5	1.63508	0.30263	5	0.445386	0.0506881	5	0.313303	0.044634	5
595	2.88989	0.19392	5	1.63894	0.378436	5	0.44648	0.0518022	5	0.305007	0.044694	5
600	2.8994	0.186558	5	1.65038	0.292275	5	0.451226	0.0486019	5	0.311415	0.044844	5
605	2.86272	0.194412	5	1.71112	0.273079	5	0.442226	0.0433393	5	0.313745	0.051621	5
610	2.78708	0.18956	5	1.60033	0.28672	5	0.442277	0.0461242	5	0.298776	0.053479	5
615	2.81403	0.189899	5	1.60604	0.24591	5	0.439823	0.0444471	5	0.302148	0.045023	5
620	2.73351	0.193078	5	1.57071	0.236523	5	0.433543	0.0442205	5	0.29874	0.047621	5
625	2.69609	0.193532	5	1.50507	0.258194	5	0.432661	0.0453078	5	0.298912	0.046556	5
630	2.65594	0.1943	5	1.50213	0.287516	5	0.435295	0.0435479	5	0.298039	0.053047	5
635	2.64086	0.187111	5	1.46514	0.292071	5	0.430582	0.0483556	5	0.29096	0.049282	5
640	2.58751	0.191601	5	1.48722	0.233933	5	0.426426	0.047728	5	0.307993	0.051164	5
645	2.54219	0.187805	5	1.5464	0.250714	5	0.421266	0.0460447	5	0.312812	0.050341	5
650	2.52446	0.194565	5	1.51711	0.233314	5	0.426834	0.0432813	5	0.313895	0.053738	5
655	2.51268	0.191517	5	1.44313	0.224335	5	0.417136	0.0469909	5	0.317743	0.049481	5
660	2.45111	0.176057	5	1.4075	0.224924	5	0.418755	0.0611052	5	0.31593	0.04603	5
665	2.44598	0.178386	5	1.44732	0.224024	5	0.426195	0.0483224	5	0.315806	0.050087	5
670	2.38048	0.178264	5	1.36953	0.228157	5	0.422622	0.0466217	5	0.317044	0.045885	5
675	2.34488	0.186933	5	1.36305	0.230219	5	0.423847	0.0481645	5	0.312019	0.052634	5
680	2.36277	0.18912	5	1.38838	0.22615	5	0.428404	0.047621	5	0.322078	0.045784	5
685	2.32107	0.183901	5	1.39148	0.227236	5	0.439041	0.0530655	5	0.308343	0.048758	5
690	2.30152	0.181962	5	1.33732	0.221676	5	0.439687	0.0544591	5	0.320303	0.050716	5
695	2.29069	0.185982	5	1.29619	0.230902	5	0.445548	0.0597368	5	0.325006	0.047758	5
700	2.26445	0.174655	5	1.29012	0.22103	5	0.44233	0.0616276	5	0.32093	0.04442	5
705	2.26094	0.16977	5	1.3527	0.217907	5	0.44428	0.0647213	5	0.31206	0.046939	5
710	2.23865	0.168462	5	1.33072	0.215943	5	0.445664	0.063811	5	0.318321	0.048492	5
715	2.23625	0.15982	5	1.323	0.220895	5	0.447388	0.0636139	5	0.312506	0.045126	5
720	2.24617	0.160087	5	1.34895	0.218672	5	0.454239	0.0636719	5	0.313003	0.049226	5
725	2.20846	0.173784	5	1.32832	0.220726	5	0.455654	0.0627951	5	0.310775	0.047247	5
730	2.15816	0.170804	5	1.24274	0.213037	5	0.449209	0.0644514	5	0.308058	0.049493	5
735	2.13818	0.170218	5	1.23808	0.214573	5	0.44727	0.0631624	5	0.313833	0.046812	5
740	2.1284	0.168833	5	1.28643	0.211898	5	0.444495	0.0644076	5	0.318095	0.049183	5
745	2.07068	0.157563	5	1.23993	0.218855	5	0.446879	0.0646157	5	0.321241	0.046362	5
750	2.03969	0.151475	5	1.2263	0.210475	5	0.449021	0.0648099	5	0.325191	0.049746	5
755	2.07783	0.156797	5	1.19578	0.196194	5	0.452494	0.0637015	5	0.314953	0.050178	5
760	2.01498	0.156814	5	1.22566	0.18825	5	0.449367	0.0641251	5	0.313364	0.050062	5
765	2.02764	0.159142	5	1.2338	0.188427	5	0.450208	0.0637978	5	0.30331	0.049753	5
770	2.02127	0.160658	5	1.2223	0.194062	5	0.453422	0.0637805	5	0.300508	0.050079	5
775	2.01745	0.151567	5	1.19762	0.188074	5	0.460714	0.0642431	5	0.318329	0.0501	5
780	1.98809	0.152885	5	1.24665	0.19872	5	0.45781	0.0643037	5	0.297566	0.050033	5
785	1.98631	0.15749	5	1.17118	0.188345	5	0.456064	0.0646758	5	0.294626	0.049901	5
790	1.96406	0.153531	5	1.19553	0.205463	5	0.468221	0.0645178	5	0.297914	0.049812	5
795	1.96848	0.15422	5	1.17696	0.200482	5	0.460263	0.0645485	5	0.292363	0.049826	5
800	1.9125	0.160829	5	1.1768	0.18666	5	0.461412	0.0636081	5	0.29712	0.050194	5
805	1.88849	0.159565	5	1.14552	0.187889	5	0.46009	0.0633266	5	0.308164	0.053837	5
810	1.85432	0.156162	5	1.20105	0.19095	5	0.459359	0.0628581	5	0.30201	0.058656	5
815	1.89448	0.156346	5	1.1172	0.189998	5	0.460963	0.0631018	5	0.304034	0.052883	5
820	1.87652	0.156326	5	1.12317	0.192988	5	0.455141	0.0630061	5	0.300666	0.056043	5
825	1.85124	0.155997	5	1.14945	0.18756	5	0.453326	0.0626163	5	0.306102	0.057243	5
830	1.83465	0.157152	5	1.14813	0.187006	5	0.448777	0.0633231	5	0.315126	0.054179	5
835	1.84455	0.159516	5	1.10062	0.193655	5	0.44963	0.0627771	5	0.307793	0.050654	5
840	1.83943	0.157882	5	1.10044	0.18779	5	0.450069	0.0627337	5	0.309938	0.055505	5
845	1.83191	0.158299	5	1.04644	0.190668	5	0.452067	0.0627513	5	0.308864	0.054266	5
850	1.7655	0.155561	5	1.13708	0.193728	5	0.447901	0.0624446	5	0.295288	0.059741	5
855	1.72922	0.150058	5	1.09878	0.186782	5	0.450872	0.0621867	5	0.309522	0.059102	5
860	1.70274	0.153574	5	1.10161	0.193378	5	0.444996	0.0620218	5	0.312059	0.058843	5
865	1.68727	0.14506	5	1.07572	0.182256	5	0.447816	0.0624374	5	0.314926	0.059517	5
870	1.68951	0.155369	5	1.06704	0.19017	5	0.445759	0.0620057	5	0.315527	0.059384	5
875	1.68612	0.139873	5	1.06574	0.175935	5	0.448277	0.0621892	5	0.308877	0.058929	5
880	1.67483	0.14836	5	1.01	0.180323	5	0.447899	0.0623173	5	0.315063	0.059058	5
885	1.64719	0.148999	5	1.05659	0.18001	5	0.451002	0.0620172	5	0.3088	0.059407	5
890	1.64738	0.148413	5	1.03168	0.176812	5	0.450742	0.0622429	5	0.316071	0.058971	5
895	1.64544	0.140707	5	1.00342	0.181841	5	0.446991	0.0623568	5	0.312606	0.059295	5
900	1.6009	0.136105	5	1.09181	0.174557	5	0.447341	0.0618963	5	0.312237	0.058743	5
905	1.60091	0.1277	5	1.00584	0.174453	5	0.452733	0.0615982	5	0.304805	0.059786	5
910	1.56933	0.125418	5	1.00099	0.174191	5	0.451263	0.0570252	5	0.319184	0.058869	5
915	1.56438	0.124926	5	0.977659	0.174467	5	0.454156	0.0599716	5	0.302579	0.059817	5
920	1.54994	0.131615	5	1.01402	0.174294	5	0.450058	0.0541031	5	0.307848	0.059323	5
925	1.53454	0.12925	5	1.02773	0.174413	5	0.455056	0.0572446	5	0.298969	0.060013	5
930	1.52867	0.125746	5	1.01473	0.174148	5	0.452125	0.0560039	5	0.305373	0.059217	5
935	1.4966	0.125237	5	1.02176	0.174195	5	0.448383	0.0588079	5	0.294266	0.059055	5
940	1.49719	0.135528	5	0.931886	0.174533	5	0.446463	0.0540101	5	0.302679	0.059652	5
945	1.48335	0.133585	5	0.978034	0.17433	5	0.438599	0.0565842	5	0.300722	0.059807	5
950	1.48641	0.12367	5	0.966683	0.174012	5	0.438366	0.0530997	5	0.299058	0.060176	5
955	1.48656	0.141819	5	0.945233	0.179051	5	0.438365	0.0526795	5	0.291107	0.056092	5
960	1.48121	0.137409	5	0.921228	0.177306	5	0.441085	0.0525104	5	0.285117	0.057717	5
965	1.4805	0.124476	5	0.961839	0.178322	5	0.438571	0.0523328	5	0.29109	0.05689	5
970	1.45858	0.141572	5	0.962689	0.176754	5	0.443379	0.0516724	5	0.292596	0.059517	5
975	1.44915	0.12958	5	0.932223	0.177199	5	0.441625	0.05197	5	0.291733	0.058815	5
980	1.45038	0.137156	5	0.938001	0.17554	5	0.435991	0.0524272	5	0.287896	0.054979	5
985	1.43262	0.134438	5	0.922353	0.177057	5	0.434769	0.0525957	5	0.29037	0.052629	5
990	1.43663	0.124722	5	0.926491	0.174225	5	0.431149	0.0519678	5	0.299992	0.057886	5
995	1.43106	0.140196	5	0.945082	0.174368	5	0.426747	0.0530258	5	0.26978	0.059318	5
1000	1.45793	0.142945	5	0.947611	0.180525	5	0.42957	0.0516448	5	0.263142	0.051508	5
1005	1.45922	0.142437	5	0.934023	0.176219	5	0.424542	0.0513727	5	0.257726	0.056111	5
1010	1.44419	0.141983	5	0.948606	0.17278	5	0.424619	0.0505388	5	0.270471	0.056176	5
1015	1.43482	0.142483	5	0.915799	0.172915	5	0.421849	0.0516267	5	0.264653	0.052743	5
1020	1.42427	0.141467	5	0.903924	0.177589	5	0.424848	0.0502322	5	0.263698	0.055533	5
1025	1.41802	0.14125	5	0.909635	0.174737	5	0.430426	0.0506896	5	0.268714	0.054235	5
1030	1.41504	0.142556	5	0.869904	0.180302	5	0.429731	0.0513536	5	0.258453	0.055808	5
1035	1.43661	0.141881	5	0.858837	0.167201	5	0.433488	0.0507065	5	0.268469	0.053298	5
1040	1.43537	0.141355	5	0.900676	0.179586	5	0.431107	0.0505449	5	0.272498	0.052283	5
1045	1.43199	0.142896	5	0.884543	0.169681	5	0.437336	0.0500735	5	0.256468	0.054616	5
1050	1.4243	0.141065	5	0.905049	0.166299	5	0.436268	0.0499419	5	0.260688	0.056179	5
1055	1.42572	0.143619	5	0.905628	0.174454	5	0.432129	0.0491818	5	0.257748	0.054835	5
1060	1.40497	0.143734	5	0.835748	0.172887	5	0.439413	0.0487712	5	0.275129	0.049585	5
1065	1.39594	0.147596	5	0.865822	0.175305	5	0.439365	0.0496436	5	0.267099	0.053381	5
1070	1.38907	0.147353	5	0.846099	0.170087	5	0.440627	0.04799	5	0.274813	0.049059	5
1075	1.37907	0.143323	5	0.86811	0.17302	5	0.445154	0.049831	5	0.285057	0.049626	5
1080	1.3718	0.141734	5	0.835955	0.1688	5	0.44331	0.0481112	5	0.277085	0.051746	5
1085	1.37187	0.148097	5	0.913406	0.173117	5	0.442046	0.0479905	5	0.263287	0.04902	5
1090	1.37024	0.147072	5	0.862799	0.17285	5	0.438838	0.0497594	5	0.280215	0.055651	5
1095	1.35623	0.146971	5	0.882001	0.176157	5	0.438244	0.0494159	5	0.287035	0.049502	5
1100	1.33537	0.150809	5	0.849229	0.177906	5	0.437187	0.0473492	5	0.287148	0.048818	5
1105	1.33243	0.148363	5	0.801727	0.174616	5	0.437324	0.0463022	5	0.275927	0.049774	5
1110	1.32447	0.144945	5	0.853539	0.175201	5	0.4347	0.0472415	5	0.267209	0.05031	5
1115	1.31872	0.142144	5	0.829827	0.16955	5	0.439633	0.0434227	5	0.263047	0.052207	5
1120	1.32187	0.14811	5	0.818491	0.175636	5	0.437446	0.0436417	5	0.266755	0.05064	5
1125	1.30254	0.14055	5	0.85529	0.166507	5	0.436483	0.0437016	5	0.262492	0.049424	5
1130	1.29167	0.14583	5	0.827069	0.176559	5	0.440691	0.045175	5	0.250908	0.055414	5
1135	1.29212	0.150677	5	0.806429	0.176751	5	0.44367	0.0467928	5	0.264584	0.052928	5
1140	1.2951	0.144187	5	0.836853	0.173596	5	0.442307	0.0434639	5	0.259359	0.050751	5
1145	1.2962	0.142989	5	0.801741	0.167786	5	0.44162	0.0450874	5	0.257863	0.054571	5
1150	1.28248	0.139251	5	0.791321	0.162418	5	0.43914	0.0432134	5	0.253952	0.05558	5
1155	1.2677	0.114727	5	0.842389	0.167671	5	0.440915	0.050096	5	0.242709	0.047609	5
1160	1.2567	0.119927	5	0.772581	0.167275	5	0.442641	0.0509766	5	0.242675	0.051329	5
1165	1.26558	0.134624	5	0.785152	0.165425	5	0.441481	0.0464719	5	0.244499	0.052296	5
1170	1.25091	0.110685	5	0.751041	0.162814	5	0.44331	0.0489096	5	0.238104	0.052248	5
1175	1.25269	0.13693	5	0.791289	0.164723	5	0.4415	0.048257	5	0.250033	0.049546	5
1180	1.24743	0.12183	5	0.784379	0.170412	5	0.434503	0.0501764	5	0.245139	0.050498	5
1185	1.20748	0.115779	5	0.792975	0.167752	5	0.444192	0.0485765	5	0.247686	0.046422	5
1190	1.21735	0.113207	5	0.740518	0.16842	5	0.443444	0.0481083	5	0.25807	0.048328	5
1195	1.20408	0.129275	5	0.789969	0.167565	5	0.446633	0.0505646	5	0.255273	0.045727	5
1200	1.20297	0.105431	5	0.799127	0.17048	5	0.444602	0.0517182	5	0.264856	0.04481	5
1205	1.20822	0.106846	5	0.768809	0.154229	5	0.454288	0.0530327	5	0.25575	0.047368	5
1210	1.20436	0.105936	5	0.746856	0.157727	5	0.458224	0.0533512	5	0.256301	0.045491	5
1215	1.19809	0.105551	5	0.741895	0.169306	5	0.456866	0.0522484	5	0.242572	0.050815	5
1220	1.18754	0.105481	5	0.736529	0.163218	5	0.458724	0.0534214	5	0.249322	0.052927	5
1225	1.18948	0.106695	5	0.71262	0.15457	5	0.456156	0.0541864	5	0.261889	0.049565	5
1230	1.16776	0.105617	5	0.716431	0.161806	5	0.456584	0.0521994	5	0.25436	0.047085	5
1235	1.17222	0.105863	5	0.769222	0.167652	5	0.464712	0.0525867	5	0.250645	0.048142	5
1240	1.16842	0.105675	5	0.695065	0.160201	5	0.467963	0.0561962	5	0.246526	0.053982	5
1245	1.16569	0.106711	5	0.729751	0.153997	5	0.465502	0.0551259	5	0.243407	0.05396	5
1250	1.21966	0.107096	5	0.699151	0.151446	5	0.468046	0.0563187	5	0.250648	0.056076	5
1255	1.22128	0.107098	5	0.697066	0.149864	5	0.46941	0.0561074	5	0.245999	0.055963	5
1260	1.22765	0.107217	5	0.68622	0.149157	5	0.468933	0.0561092	5	0.255413	0.055162	5
1265	1.24024	0.107174	5	0.683121	0.147592	5	0.469108	0.0561747	5	0.263207	0.055298	5
1270	1.23574	0.107153	5	0.705237	0.148725	5	0.464997	0.0561398	5	0.246463	0.055378	5
1275	1.22711	0.107161	5	0.72411	0.148745	5	0.469925	0.0562354	5	0.250649	0.056039	5
1280	1.22646	0.107126	5	0.70178	0.150621	5	0.465055	0.0562721	5	0.253728	0.055369	5
1285	1.20846	0.107151	5	0.668133	0.147464	5	0.467329	0.056255	5	0.256988	0.053961	5
1290	1.19583	0.107223	5	0.67639	0.14908	5	0.466451	0.0562885	5	0.245808	0.055353	5
1295	1.18233	0.107217	5	0.704408	0.148101	5	0.469634	0.0562053	5	0.251061	0.055257	5
1300	1.17891	0.107252	5	0.658089	0.146255	5	0.467117	0.0560656	5	0.252159	0.053905	5
1305	1.16116	0.103887	5	0.651406	0.148976	5	0.465963	0.0536207	5	0.257649	0.058513	5
1310	1.18196	0.101551	5	0.685812	0.148389	5	0.466737	0.0541455	5	0.242684	0.059361	5
1315	1.17042	0.106695	5	0.662842	0.149833	5	0.458953	0.0538499	5	0.229849	0.054948	5
1320	1.1522	0.101849	5	0.641	0.150066	5	0.455784	0.0549476	5	0.247741	0.059102	5
1325	1.14907	0.10393	5	0.644948	0.14792	5	0.457854	0.0526954	5	0.24906	0.059001	5
1330	1.14864	0.105189	5	0.658758	0.148487	5	0.455055	0.0542899	5	0.224824	0.056909	5
1335	1.13539	0.103108	5	0.679999	0.148247	5	0.45815	0.0535022	5	0.215209	0.058352	5
1340	1.1451	0.0999478	5	0.666498	0.146278	5	0.454167	0.0545749	5	0.240646	0.054887	5
1345	1.11169	0.107152	5	0.638533	0.150928	5	0.450714	0.0560406	5	0.225358	0.058126	5
1350	1.11264	0.098868	5	0.652899	0.15124	5	0.450207	0.0519334	5	0.239213	0.06139	5
1355	1.10435	0.0995202	5	0.636745	0.149211	5	0.45264	0.0507509	5	0.237622	0.062285	5
1360	1.10978	0.0995021	5	0.66413	0.151223	5	0.449836	0.0509931	5	0.240716	0.061878	5
1365	1.10655	0.100049	5	0.66602	0.147793	5	0.448388	0.0503983	5	0.21806	0.062452	5
1370	1.08799	0.0997196	5	0.626019	0.148686	5	0.44899	0.0515429	5	0.246136	0.062552	5
1375	1.06781	0.0997502	5	0.667015	0.149967	5	0.446955	0.0500891	5	0.238996	0.062006	5
1380	1.09226	0.0990329	5	0.648709	0.148247	5	0.453224	0.0513941	5	0.215834	0.061913	5
1385	1.07924	0.0996393	5	0.667616	0.149804	5	0.455171	0.0516935	5	0.238998	0.062831	5
1390	1.06929	0.0998613	5	0.675242	0.148989	5	0.453968	0.0505252	5	0.248118	0.062417	5
1395	1.06472	0.0993316	5	0.642539	0.148255	5	0.456611	0.0498032	5	0.242318	0.06253	5
1400	1.07698	0.100082	5	0.666356	0.147688	5	0.459483	0.0488455	5	0.252609	0.062861	5
1405	1.05894	0.08997	5	0.622644	0.147736	5	0.448518	0.0530803	5	0.260204	0.063574	5
1410	1.07165	0.0949702	5	0.646925	0.147749	5	0.448411	0.0519509	5	0.261813	0.063362	5
1415	1.05936	0.0915116	5	0.642809	0.147723	5	0.452662	0.0489067	5	0.26058	0.064432	5
1420	1.04912	0.0896433	5	0.617	0.147738	5	0.448497	0.0520882	5	0.257832	0.064235	5
1425	1.04252	0.0990205	5	0.630711	0.147715	5	0.449218	0.0526607	5	0.264311	0.06338	5
1430	1.02331	0.0916188	5	0.618746	0.14773	5	0.444234	0.0519077	5	0.264809	0.064148	5
1435	1.01907	0.0819012	5	0.594683	0.147706	5	0.443194	0.052573	5	0.247743	0.063423	5
1440	1.00823	0.0841194	5	0.649751	0.147758	5	0.45415	0.0502187	5	0.254673	0.063441	5
1445	0.991222	0.0919188	5	0.63985	0.147739	5	0.448476	0.0513092	5	0.250619	0.063672	5
1450	0.9928	0.080222	5	0.589324	0.147758	5	0.446651	0.0531869	5	0.249312	0.064465	5
1455	0.997521	0.0801817	5	0.612697	0.152589	5	0.449711	0.0527202	5	0.284287	0.064276	5
1460	0.999897	0.079788	5	0.610969	0.150645	5	0.449307	0.0522415	5	0.276106	0.06152	5
1465	1.00075	0.0799099	5	0.607553	0.151986	5	0.451399	0.0518095	5	0.258553	0.061104	5
1470	0.996584	0.0799706	5	0.578001	0.151935	5	0.456722	0.0498134	5	0.265728	0.063039	5
1475	0.972271	0.0800726	5	0.574065	0.147979	5	0.453873	0.0501104	5	0.255397	0.062374	5
1480	0.983747	0.0800922	5	0.620286	0.152352	5	0.451922	0.0495875	5	0.275088	0.063814	5
1485	0.971661	0.0798471	5	0.609984	0.149403	5	0.45446	0.0490185	5	0.290491	0.063183	5
1490	0.985405	0.0802103	5	0.612205	0.149769	5	0.449142	0.0519555	5	0.269784	0.061257	5
1495	0.987593	0.0801648	5	0.627146	0.14889	5	0.45028	0.0489267	5	0.284797	0.061592	5
1500	0.975211	0.079752	5	0.580687	0.153424	5	0.446677	0.0488899	5	0.284539	0.060892	5
1505	0.957466	0.0802601	5	0.601462	0.14478	5	0.446442	0.0518164	5	0.281053	0.061075	5
1510	0.97344	0.0818115	5	0.601201	0.141516	5	0.449649	0.0516902	5	0.300333	0.061168	5
1515	0.969738	0.0825742	5	0.589303	0.148525	5	0.445246	0.05124	5	0.303828	0.063634	5
1520	0.98053	0.0799883	5	0.607697	0.149206	5	0.44724	0.0495766	5	0.299328	0.061193	5
1525	0.96914	0.0818334	5	0.56999	0.148027	5	0.451235	0.0508911	5	0.292456	0.062452	5
1530	0.957055	0.0811559	5	0.570273	0.148036	5	0.445469	0.0520793	5	0.287853	0.063933	5
1535	0.970249	0.0823397	5	0.58277	0.148795	5	0.447875	0.0516505	5	0.280366	0.061683	5
1540	0.953556	0.0824404	5	0.57194	0.149676	5	0.446086	0.0518875	5	0.295415	0.062361	5
1545	0.952923	0.0811094	5	0.588781	0.14986	5	0.448263	0.0516754	5	0.273572	0.062542	5
1550	0.953992	0.083036	5	0.557791	0.141472	5	0.450348	0.0532373	5	0.280507	0.063991	5
1555	0.945489	0.0817234	5	0.577045	0.14123	5	0.453133	0.0516508	5	0.290391	0.060026	5
1560	0.953683	0.0821034	5	0.574452	0.140838	5	0.448555	0.0531589	5	0.285921	0.063536	5
1565	0.943503	0.0823058	5	0.56039	0.132467	5	0.448966	0.0522483	5	0.276581	0.055203	5
1570	0.94807	0.0823222	5	0.546841	0.137337	5	0.453906	0.0522256	5	0.285365	0.06227	5
1575	0.945042	0.082952	5	0.574082	0.13512	5	0.461071	0.0513479	5	0.288887	0.057252	5
1580	0.942766	0.0824358	5	0.535881	0.132942	5	0.460109	0.0522687	5	0.290778	0.06163	5
1585	0.941241	0.0816653	5	0.550195	0.130651	5	0.459066	0.0528549	5	0.285777	0.062344	5
1590	0.940447	0.0822597	5	0.547556	0.133848	5	0.458606	0.0518996	5	0.287982	0.057452	5
1595	0.930549	0.0819766	5	0.560532	0.138858	5	0.455135	0.0526252	5	0.287714	0.06095	5
1600	0.933378	0.081563	5	0.538958	0.130548	5	0.456965	0.0511376	5	0.288112	0.055036	5
1605	0.921002	0.0785371	5	0.558475	0.130273	5	0.452678	0.0442955	5	0.283057	0.050245	5
1610	0.930542	0.0754454	5	0.561531	0.130046	5	0.455077	0.0490882	5	0.30368	0.051049	5
1615	0.916753	0.0737218	5	0.522278	0.130392	5	0.459418	0.0462075	5	0.264627	0.050666	5
1620	0.910921	0.0738962	5	0.565277	0.129965	5	0.457863	0.0453837	5	0.273925	0.050971	5
1625	0.909004	0.0778305	5	0.550847	0.126104	5	0.456823	0.0474895	5	0.288337	0.054531	5
1630	0.90923	0.0787577	5	0.550857	0.128456	5	0.455971	0.0414615	5	0.296079	0.050958	5
1635	0.904253	0.0736156	5	0.539106	0.126004	5	0.454953	0.0420391	5	0.287115	0.054567	5
1640	0.89881	0.074762	5	0.539677	0.12662	5	0.4566	0.0422735	5	0.289153	0.05151	5
1645	0.905993	0.0771845	5	0.523088	0.127853	5	0.452973	0.0465639	5	0.288107	0.051684	5
1650	0.903725	0.073342	5	0.559672	0.125817	5	0.452832	0.0414357	5	0.291387	0.050165	5
1655	0.907415	0.0671382	5	0.529228	0.124281	5	0.448543	0.0402711	5	0.277809	0.048023	5
1660	0.886442	0.0713889	5	0.549556	0.125228	5	0.44779	0.0411701	5	0.300847	0.045455	5
1665	0.891535	0.0731781	5	0.557591	0.124407	5	0.45157	0.0407489	5	0.286938	0.049213	5
1670	0.897333	0.0706216	5	0.539017	0.125754	5	0.446458	0.0405611	5	0.286324	0.049399	5
1675	0.877383	0.0691035	5	0.520412	0.125323	5	0.448769	0.0402718	5	0.295579	0.04486	5
1680	0.882633	0.0664692	5	0.536585	0.125323	5	0.449916	0.0410497	5	0.2869	0.050033	5
1685	0.897721	0.0658858	5	0.539127	0.124993	5	0.447689	0.040871	5	0.291498	0.048558	5
1690	0.889334	0.0690343	5	0.522294	0.125093	5	0.450263	0.0403161	5	0.289759	0.045712	5
1695	0.883058	0.0675434	5	0.531471	0.123905	5	0.445672	0.0405023	5	0.28824	0.044867	5
1700	0.871296	0.065717	5	0.531263	0.122694	5	0.44716	0.0402432	5	0.289947	0.043702	5
1705	0.880606	0.0713647	5	0.511412	0.122206	5	0.443234	0.0406868	5	0.27263	0.044256	5
1710	0.892114	0.0676859	5	0.553304	0.113572	5	0.450342	0.0402713	5	0.303996	0.046769	5
1715	0.884873	0.0698402	5	0.531596	0.114163	5	0.449987	0.0404577	5	0.287583	0.046571	5
1720	0.884242	0.0658138	5	0.532927	0.112666	5	0.446783	0.0408526	5	0.301576	0.045352	5
1725	0.884626	0.0669673	5	0.545006	0.111326	5	0.44593	0.0409888	5	0.310784	0.045588	5
1730	0.877572	0.0685884	5	0.560533	0.119695	5	0.451083	0.0408525	5	0.302684	0.045968	5
1735	0.879999	0.0677332	5	0.527866	0.117416	5	0.457881	0.0404878	5	0.298803	0.047019	5
1740	0.87299	0.068311	5	0.515784	0.116329	5	0.461421	0.0405614	5	0.303628	0.047861	5
1745	0.884181	0.0710249	5	0.551865	0.115867	5	0.460681	0.0408906	5	0.301274	0.045154	5
1750	0.870667	0.071511	5	0.531615	0.109234	5	0.463398	0.0410092	5	0.291507	0.048389	5
1755	0.86369	0.0621792	5	0.518648	0.104621	5	0.46718	0.0403609	5	0.288631	0.059095	5
1760	0.872651	0.0681091	5	0.547284	0.103429	5	0.464501	0.0392798	5	0.312513	0.059258	5
1765	0.863847	0.0680999	5	0.527347	0.103734	5	0.470587	0.0380441	5	0.301555	0.05118	5
1770	0.866073	0.0610368	5	0.549997	0.108049	5	0.462685	0.0386725	5	0.312047	0.050869	5
1775	0.869531	0.0647155	5	0.548702	0.108901	5	0.451833	0.0390436	5	0.307026	0.057348	5
1780	0.868467	0.0606132	5	0.5515	0.105322	5	0.458869	0.0404354	5	0.315266	0.053652	5
1785	0.865882	0.0628652	5	0.521813	0.105662	5	0.454413	0.04061	5	0.309035	0.059526	5
1790	0.851253	0.064045	5	0.560975	0.109104	5	0.454419	0.0392883	5	0.313458	0.052048	5
1795	0.853717	0.0664628	5	0.52323	0.106902	5	0.467961	0.037708	5	0.306908	0.059457	5
1800	0.852205	0.060544	5	0.551847	0.099749	5	0.466725	0.0376504	5	0.322363	0.057095	5

## Sheet: Fig 2.G
	NC	Iono	Dox	Dox / Iono
n1	0.006768	0.002901	0.032814	0.417229
n2	0.006768	0.0094	0.039911	0.341311
n3	0.007667	0.004983	0.045758	0.466537

## Sheet: Fig 2.H
	Dox only			Dox / Iono
Dox Conc. (nM)	n1	n2	n3	n1	n2	n3
1	0.006988	0.006002	0.004202	0.005928	0.006522	0.006096
10	0.009482	0.007567	0.008147	0.029097	0.029839	0.028702
100	0.084468	0.067167	0.074489	0.516443	0.548038	0.4666
1000	0.350563	0.339492	0.281713	1.42593	1.32058	1.42514
10000	0.551132	0.507689	0.499302	2.04032	2.32471	2.62697

## Sheet: Fig 2.J
	NC	ATP	Dox	Dox/ATP
n1	17.32	18.02	26.12	139.84
n2	21.04	18.83	40.14	118.41
n3	11.45	16.85	26.16	146.29
n4	14.22	13.82	32.94	137.79
n5	10.72	19.66	17.49	159.32
n6	11.53	14.46	37.88	200.55
n7	10.44	16.23	46.8	225
n8	9.66	19.06	34.12	181.07
n9	12.06	19.66	47.37	147.98
n10	15.05	21.03	42.3	181.39
n11	13.08	14.54	50.24	178.36
n12	7.13	19.45	43.28	154.48
n13	19.33	20.27	18.02	138.02
n14	14.45	13.93	56.47	181.47
n15	15.83	12.49	32.15	185.82
n16	14.03	11.19	35.16	164.8
n17	16.83	16.66	32.11	142.16
n18	16.46	9.55	30.17	127.24
n19	28.31	12.1	35.64	185.57
n20	17.96	12.34	41.49	244.46
n21	13.67	9.34	18.72	206.85
n22	12.93	16.35	43.46	163.79
n23	16.32	18.84	67.83	224.88
n24	20.83	16.79	54.81	174.07
n25	13.61	17.58	52.63	159.67
n26	13.83	13.98	38.73	212.53
n27	15.51	7.32	35.86	258.37
n28	18.86	25.25	38.48	219.77
n29	6.57	19.04	37.43	171.01
n30	15.98	21.21	34.5	173.08
n31	16.13	30.41	46.58	199.46
