# Supplementary material for: Tumour priming by ultrasound mechanogenetics for CAR T therapy
Source: Nat Mater. 2025 Oct 31;25(2):310–21. doi: 10.1038/s41563-025-02391-8 (PMC12867766; doi:10.1038/s41563-025-02391-8)
Supplement: Supplementary file 6 — Statistical source data. [file 41563_2025_2391_MOESM6_ESM.xlsx]

## Sheet: Fig 3.C
	NC	FUS	Dox	Dox/FUS
n1	2.15732	1.73977	3.26445	3.43526
n2	0.151835	1.03754	2.97976	3.3024
n3	0.670603	1.29059	0.645297	3.92872
n4	0.385913	0.126529	0.499789	4.22606
n5	0.828764	1.67018	2.05609	6.5795
n6	0.316322		1.01223	6.89582
n7	1.03121		1.18305	4.0426
n8	1.41712		0.835091	4.67524
n9	1.15141		1.15774	8.79376
n10	1.02488		1.29692	6.83256
n11			5.22564	3.41628
n12			3.57444	6.5795
n13				3.44791
