# Supplementary material for: Tumour priming by ultrasound mechanogenetics for CAR T therapy
Source: Nat Mater. 2025 Oct 31;25(2):310–21. doi: 10.1038/s41563-025-02391-8 (PMC12867766; doi:10.1038/s41563-025-02391-8)
Supplement: Supplementary file 7 — Statistical source data. [file 41563_2025_2391_MOESM7_ESM.xlsx]

## Sheet: Fig 4.G
	Control				FUS				Dox				Dox + FUS
0	1	1	1	1	1	1	1	1	1	1	1	1	1	1	1	1
6	1.17911	0.963718	1.15937	0.762559	1.02678	0.774228	1.05211	0.858668	1.31529	1.72135	1.27115	2.06562	2.48051	3.4427	2.40107	4.32545
12	1.41001	0.682176	1.32146	0.907809	1.1222	0.505708	1.21532	1.19224	3.21219	3.07253	2.80817	3.42168	5.88569	6.18496	6.08521	7.9407
24	1.379	0.79825	1.03225	0.789063	1.31179	0.760286	0.818857	1.42716	1.99982	2.90792	2.40713	2.87787	4.64065	5.27498	5.4586	5.54874
