# Supplementary material for: Tumour priming by ultrasound mechanogenetics for CAR T therapy
Source: Nat Mater. 2025 Oct 31;25(2):310–21. doi: 10.1038/s41563-025-02391-8 (PMC12867766; doi:10.1038/s41563-025-02391-8)
Supplement: Supplementary file 8 — Statistical source data. [file 41563_2025_2391_MOESM8_ESM.xlsx]

## Sheet: Fig 5.D
Control										Treated
n1	n2	n3	n4	n5	n6	n7	n8	n9	n10	n1	n2	n3	n4	n5	n6
0.857517	0.935139	1.15638	0.890933	1.10526	0.881432	1.0779	0.83857	1.06852	1.18836	4.08291	3.56211	3.41294	3.40786	3.25356	3.22792

## Sheet: Fig 5.G
Control							Treated
n1	n2	n3	n4	n5	n6	n7	n1	n2	n3	n4	n5	n6	n7	n8	n9	n10
5.38	6.82	6.14	4.18	5.87	4.88	2.62	26.8	21.4	17.8	21.3	22.6	16.8	16.5	17.9	21.6	21.7
