# Supplementary material for: Tumour priming by ultrasound mechanogenetics for CAR T therapy
Source: Nat Mater. 2025 Oct 31;25(2):310–21. doi: 10.1038/s41563-025-02391-8 (PMC12867766; doi:10.1038/s41563-025-02391-8)
Supplement: Supplementary file 9 — Statistical source data. [file 41563_2025_2391_MOESM9_ESM.xlsx]

## Sheet: Fig 6.C
	Control				FUS				Dox				Dox / FUS
Day 5	1	1	1	1	1	1	1	1	1	1	1	1	1	1	1	1
Day 9	4.43	2.04	2.6	3.18	1.63	2.31	2.27	1.26	7.27	1.35	0.83	0.86	7.12	1.4	0.51	1.34
Day 14	33.64	18	17.7	30.26	12.17	21.53	16.51	13.04	20.33	10.58	14.99	4.74	9.56	1.83	2.93	10.78
Day 17	102.86	39.67	57.61	76.64	37	56.27	40.99	41.12	39.48	27.84	45.99	17.59	15.25	1.7	9.89	39.87
Day 21	282.14	110.69	204.21	113.41	101.62	134.06	65.49	94.94	84.68	80.46	177.12	45.98	35.93	3.86	37.93	59.11

## Sheet: Fig 6.D
	Control				FUS				Dox				Dox / FUS
Day 9	41.454	41.6	26.568	26.588	36.504	36	48.999	26.696	18.432	57.132	34.4	43.452	14.85	15.75	18.432	58.19
Day 14	85.675	77.461	96.25	89.232	57.132	75.712	75.429	70.272	44.264	91.936	47.445	44.264	17.92	16.862	21.676	66.825
Day 17	202.18	254.95	323.2	355.01	109.51	269.77	221.15	171.06	71.656	273.78	67.838	137.68	41.6	27.744	57.33	163.84
Day 21	726	638.67	865.15	610	329.18	387.2	520.25	308.31	189.04	702.25	279.78	152.81	58.244	47.068	50.625	241.06
Day 24									272	892.69	366.78	309.3	69.629	38.786	30.803	330

## Sheet: Fig 6.G
	Control				FUS				Dox				Dox / FUS
Day 5	1	1	1	1	1	1	1	1	1	1	1	1	1	1	1	1
Day 9	2.24	2.05	1.8	1.28	1.82	1.47	1.59	1.61	1.19	0.05	1.53	1.41	0.6	0.03	0.69	1.15
Day 13	8.23	19.38	27.95	13.58	12.48	13.69	17.49	15.04	10.48	18.56	22.24	9.95	2.78	1.64	1.56	6.08
Day 17	28.5	65.2	47.17	41.32	28.92	31.67	31.44	32.35	30.15	104.02	97.28	85.62	6.66	11.3	6.11	78
Day 21	64	244.78	276.74	176.33	105.2	252.12	257.19	232.2	125.14	462.86	129.52	59.59	12.32	11.3	7.65	48.87

## Sheet: Fig 6.H
	Control				FUS				Dox				Dox / FUS
Day 9	14.85	15.75	15.75	24.5	24.276	8.64	21.4375	15.75	17.92	13.5	29.16	40	14.85	13.5	18.432	28.749
Day 13	37.4625	65	86.2125	53.6625	41.5	28.175	81.12	59.904	38.4	112.694	83.75	99.0945	34.2225	46.464	39.69	51.2705
Day 17	55.225	143.65	259.92	164.775	74.06	61.056	142.884	120.094	90.75	138.915	96.9105	129.6	40.572	52	50.8475	134.834
Day 21	142.228	325.125	460.275	457.056	208.738	126.711	270.738	271.472	267.188	269.568	294.444	339.562	26.3775	81	56.3295	167.445
Day 24	288	778.909	1175.53	792.55	565	210.392	432.45	488.668	469.8	647.149	360.096	622.261	30.8025	108.75	68.75	435.655
